# Supplementary material for: N-(4-Acetyl-3-methyl-1-phenyl-1H-pyrazol-5-yl)-N-methyl-2-(2-methyl-4-oxo-3,4-dihydroquinazolin-3-yl)benzamide
Source: Acta Crystallogr Sect E Struct Rep Online. 2013 Sep 25;69(Pt 10):o1582. doi: 10.1107/S1600536813025683 (PMC3790439; doi:10.1107/S1600536813025683)
Supplement: Supplementary file 1 [file e-69-o1582-sup1.cif]

##############################################################################
#                                                                            #
# This CIF contains the data in a paper accepted for publication in          #
# Acta Crystallographica Section E. It conforms to the requirements of       #
# Notes for Authors for Acta Crystallographica Section E, and has been       #
# peer reviewed under the auspices of the IUCr Commission on Journals.       #
#                                                                            #
# Full details of the Crystallographic Information File format               #
# are given in the paper "The Crystallographic Information File (CIF):       #
# a New Standard Archive File for Crystallography" by S. R. Hall, F. H.      #
# Allen and I. D. Brown [Acta Cryst. (1991), A47, 655-685].                  #
#                                                                            #
# The current version of the core CIF dictionary is obtainable from          #
# ftp://ftp.iucr.org/pub/cif_core.dic.                                       #
#                                                                            #
# Software is freely available for graphical display of the structure(s)     #
# in this CIF. For information consult the CIF software page                 #
# http://www.iucr.org/resources/cif/software.                                #
#                                                                            #
# This file may be used for bona fide research purposes within the           #
# scientific community so long as proper attribution is given to the journal # 
# article from which it was obtained.                                        #
#                                                                            #
##############################################################################
data_I
_database_code_depnum_ccdc_archive 'CCDC 961432'
_audit_creation_method     SHELXL97
_chemical_name_systematic
;\
<i>N</i>-(4-Acetyl-3-methyl-1-phenyl-1<i>H</i>-pyrazol-5-yl)-<i>N</i>-methyl-2-\
(2-methyl-4-oxo-3,4-dihydroquinazolin-3-yl)benzamide
;
_chemical_name_common     ?
_chemical_formula_moiety     'C29 H25 N5 O3'
_chemical_formula_sum     'C29 H25 N5 O3'
_chemical_formula_iupac     'C29 H25 N5 O3'
_chemical_formula_weight     491.54
_chemical_melting_point     ?
_symmetry_cell_setting     monoclinic
_symmetry_space_group_name_H-M     'P 21/c'
_symmetry_space_group_name_Hall     '-P 2ybc'
loop_
    _symmetry_equiv_pos_as_xyz
    'x, y, z'
    '-x, y+1/2, -z+1/2'
    '-x, -y, -z'
    'x, -y-1/2, z-1/2'
_cell_length_a     8.617(4)
_cell_length_b     20.438(5)
_cell_length_c     15.038(5)
_cell_angle_alpha     90
_cell_angle_beta     106.27(2)
_cell_angle_gamma     90
_cell_volume     2542.3(16)
_cell_formula_units_Z     4
_cell_measurement_reflns_used     25
_cell_measurement_theta_min     9
_cell_measurement_theta_max     10
_cell_measurement_temperature     293(2)
_exptl_crystal_description     prism
_exptl_crystal_colour     colorless
_exptl_crystal_size_max     0.6
_exptl_crystal_size_mid     0.5
_exptl_crystal_size_min     0.4
_exptl_crystal_density_diffrn     1.284
_exptl_crystal_density_method     'not measured'
_exptl_crystal_F_000     1032
_exptl_absorpt_coefficient_mu     0.086
_exptl_absorpt_correction_type     none
_exptl_special_details
;
;
_diffrn_ambient_temperature     293(2)
_diffrn_radiation_type     MoK\a
_diffrn_radiation_wavelength     0.71073
_diffrn_radiation_monochromator     graphite
_diffrn_measurement_device_type     'Enraf--Nonius TurboCAD-4'
_diffrn_measurement_method     'non-profiled omega/2theta scans'
_diffrn_reflns_number     5236
_diffrn_reflns_av_R_equivalents     0.0622
_diffrn_reflns_theta_min     2.44
_diffrn_reflns_theta_max     24.9
_diffrn_reflns_theta_full     24.9
_diffrn_measured_fraction_theta_max     0.995
_diffrn_measured_fraction_theta_full     0.995
_diffrn_reflns_limit_h_min     -10
_diffrn_reflns_limit_h_max     9
_diffrn_reflns_limit_k_min     -1
_diffrn_reflns_limit_k_max     24
_diffrn_reflns_limit_l_min     -1
_diffrn_reflns_limit_l_max     17
_diffrn_standards_number     3
_diffrn_standards_interval_count     ?
_diffrn_standards_interval_time     120
_diffrn_standards_decay_%     -3
_refine_special_details
;
Refinement of <i>F</i>^2^ against ALL reflections. The weighted <i>R</i>-factor
<i>wR</i> and goodness of fit <i>S</i> are based on <i>F</i>^2^, conventional
<i>R</i>-factors <i>R</i> are based on <i>F</i>, with <i>F</i> set to zero for
negative <i>F</i>^2^. The threshold expression of <i>F</i>^2^ >
\s(<i>F</i>^2^) is used only for calculating <i>R</i>-factors(gt) <i>etc</i>.
and is not relevant to the choice of reflections for refinement.
<i>R</i>-factors based on <i>F</i>^2^ are statistically about twice as large
as those based on <i>F</i>, and <i>R</i>- factors based on ALL data will be
even larger.
;
_reflns_number_total     4401
_reflns_number_gt     1358
_reflns_threshold_expression     I>2\s(I)
_refine_ls_structure_factor_coef     Fsqd
_refine_ls_matrix_type     full
_refine_ls_R_factor_all     0.2675
_refine_ls_R_factor_gt     0.0472
_refine_ls_wR_factor_gt     0.0787
_refine_ls_wR_factor_ref     0.1196
_refine_ls_goodness_of_fit_ref     0.92
_refine_ls_restrained_S_all     0.92
_refine_ls_number_reflns     4401
_refine_ls_number_parameters     338
_refine_ls_number_restraints     0
_refine_ls_hydrogen_treatment     constr
_refine_ls_weighting_scheme     calc
_refine_ls_weighting_details
                 'calc w=1/[\s^2^(Fo^2^)+(0.0352P)^2^] where P=(Fo^2^+2Fc^2^)/3'
_refine_ls_shift/su_max     0.003
_refine_ls_shift/su_mean     0
_refine_diff_density_max     0.158
_refine_diff_density_min     -0.162
_refine_ls_extinction_method     none
loop_
    _atom_type_symbol
    _atom_type_description
    _atom_type_scat_dispersion_real
    _atom_type_scat_dispersion_imag
    _atom_type_scat_source
    C C 0.0033 0.0016 'International Tables Vol C Tables 4.2.6.8 and 6.1.1.4'
    H H 0 0 'International Tables Vol C Tables 4.2.6.8 and 6.1.1.4'
    N N 0.0061 0.0033 'International Tables Vol C Tables 4.2.6.8 and 6.1.1.4'
    O O 0.0106 0.006 'International Tables Vol C Tables 4.2.6.8 and 6.1.1.4'
_computing_data_collection     '<i>CAD-4 EXPRESS</i> (Enraf--Nonius, 1994)'
_computing_cell_refinement     '<i>CAD-4 EXPRESS</i> (Enraf--Nonius, 1994)'
_computing_data_reduction     'XCAD4 (Harms & Wocadlo, 1995)'
_computing_structure_solution     'SIR-92 (Altomare <i>et al.</i>, 1994)'
_computing_structure_refinement     'SHELXL97 (Sheldrick, 2008)'
_computing_molecular_graphics     'ORTEP-3 for Windows (Farrugia, 2012)'
_computing_publication_material
                                   'WinGX publication routines (Farrugia, 2012)'
loop_
    _atom_site_type_symbol
    _atom_site_label
    _atom_site_fract_x
    _atom_site_fract_y
    _atom_site_fract_z
    _atom_site_U_iso_or_equiv
    _atom_site_adp_type
    _atom_site_calc_flag
    _atom_site_refinement_flags
    _atom_site_occupancy
    _atom_site_symmetry_multiplicity
    _atom_site_disorder_assembly
    _atom_site_disorder_group
    C C28 -0.0045(5) 0.4366(2) 0.2801(3) 0.0519(12) Uani d . 1 1 . .
    O O1 0.3884(3) 0.35430(13) 0.2742(2) 0.0663(9) Uani d . 1 1 . .
    O O3 0.0937(4) 0.15749(16) 0.3520(2) 0.0943(11) Uani d . 1 1 . .
    N N4 0.1492(4) 0.45942(15) 0.2812(2) 0.0441(9) Uani d . 1 1 . .
    N N3 0.2159(4) 0.29993(16) 0.1566(2) 0.0481(9) Uani d . 1 1 . .
    N N2 0.4505(4) 0.15359(16) 0.2105(2) 0.0594(10) Uani d . 1 1 . .
    N N1 0.4060(4) 0.21360(16) 0.1706(2) 0.0509(9) Uani d . 1 1 . .
    N N5 0.2572(4) 0.45536(16) 0.4443(2) 0.0538(9) Uani d . 1 1 . .
    C C9 0.2816(5) 0.23970(19) 0.1957(3) 0.0466(11) Uani d . 1 1 . .
    C C16 0.1457(5) 0.5305(2) 0.1520(3) 0.0548(12) Uani d . 1 1 . .
    H H16 0.1038 0.5639 0.1805 0.066 Uiso calc R 1 1 . .
    C C1 0.4832(5) 0.2402(2) 0.1058(3) 0.0460(11) Uani d . 1 1 . .
    C C23 -0.0249(6) 0.42417(19) 0.3709(3) 0.0523(12) Uani d . 1 1 . .
    C C17 0.1780(5) 0.4706(2) 0.1939(3) 0.0484(11) Uani d . 1 1 . .
    C C20 0.2709(5) 0.46966(18) 0.3641(3) 0.0477(11) Uani d . 1 1 . .
    C C8 0.2412(5) 0.19578(19) 0.2549(3) 0.0479(11) Uani d . 1 1 . .
    O O2 -0.1073(3) 0.42729(14) 0.2066(2) 0.0772(10) Uani d . 1 1 . .
    C C10 0.0791(5) 0.29730(19) 0.0725(3) 0.0685(13) Uani d . 1 1 . .
    H H10A 0.014 0.3359 0.0689 0.103 Uiso calc R 1 1 . .
    H H10B 0.0148 0.2593 0.0745 0.103 Uiso calc R 1 1 . .
    H H10C 0.1191 0.295 0.019 0.103 Uiso calc R 1 1 . .
    C C40 0.3648(5) 0.08126(19) 0.3164(3) 0.0791(15) Uani d . 1 1 . .
    H H40A 0.4463 0.0537 0.3036 0.119 Uiso calc R 1 1 . .
    H H40B 0.263 0.0587 0.2997 0.119 Uiso calc R 1 1 . .
    H H40C 0.3942 0.0917 0.3812 0.119 Uiso calc R 1 1 . .
    C C12 0.2366(5) 0.42010(18) 0.1508(3) 0.0450(11) Uani d . 1 1 . .
    C C11 0.2842(5) 0.3564(2) 0.1997(3) 0.0510(12) Uani d . 1 1 . .
    C C4 0.6172(5) 0.2944(2) -0.0221(3) 0.0662(13) Uani d . 1 1 . .
    H H4 0.6613 0.3129 -0.066 0.079 Uiso calc R 1 1 . .
    C C7 0.3506(5) 0.1433(2) 0.2608(3) 0.0515(11) Uani d . 1 1 . .
    C C5 0.5239(6) 0.2388(2) -0.0431(3) 0.0622(13) Uani d . 1 1 . .
    H H5 0.5063 0.2196 -0.1011 0.075 Uiso calc R 1 1 . .
    C C3 0.6448(5) 0.3221(2) 0.0637(4) 0.0682(13) Uani d . 1 1 . .
    H H3 0.7082 0.3596 0.0781 0.082 Uiso calc R 1 1 . .
    C C21 0.4242(5) 0.50044(19) 0.3564(3) 0.0629(13) Uani d . 1 1 . .
    H H21A 0.4986 0.5048 0.417 0.094 Uiso calc R 1 1 . .
    H H21B 0.401 0.5429 0.3285 0.094 Uiso calc R 1 1 . .
    H H21C 0.4714 0.4734 0.3187 0.094 Uiso calc R 1 1 . .
    C C13 0.2639(5) 0.4318(2) 0.0658(3) 0.0611(12) Uani d . 1 1 . .
    H H13 0.3029 0.3983 0.036 0.073 Uiso calc R 1 1 . .
    C C22 0.1086(6) 0.4322(2) 0.4488(3) 0.0531(11) Uani d . 1 1 . .
    C C2 0.5792(5) 0.2949(2) 0.1288(3) 0.0600(12) Uani d . 1 1 . .
    H H2 0.5996 0.3132 0.1876 0.072 Uiso calc R 1 1 . .
    C C24 -0.1740(6) 0.4032(2) 0.3805(4) 0.0768(15) Uani d . 1 1 . .
    H H24 -0.2624 0.3981 0.3288 0.092 Uiso calc R 1 1 . .
    C C26 -0.0550(8) 0.3968(2) 0.5449(4) 0.0877(17) Uani d . 1 1 . .
    H H26 -0.0652 0.3871 0.6034 0.105 Uiso calc R 1 1 . .
    C C15 0.1749(5) 0.5416(2) 0.0680(3) 0.0697(14) Uani d . 1 1 . .
    H H15 0.1544 0.5826 0.0405 0.084 Uiso calc R 1 1 . .
    C C6 0.4571(5) 0.2117(2) 0.0202(3) 0.0591(12) Uani d . 1 1 . .
    H H6 0.3942 0.1741 0.0056 0.071 Uiso calc R 1 1 . .
    C C14 0.2338(5) 0.4928(2) 0.0249(3) 0.0660(13) Uani d . 1 1 . .
    H H14 0.2536 0.5006 -0.0319 0.079 Uiso calc R 1 1 . .
    C C18 0.1174(5) 0.2017(2) 0.3040(3) 0.0612(13) Uani d . 1 1 . .
    C C25 -0.1877(7) 0.3903(2) 0.4688(5) 0.0877(18) Uani d . 1 1 . .
    H H25 -0.2864 0.3772 0.4765 0.105 Uiso calc R 1 1 . .
    C C19 0.0256(6) 0.2638(2) 0.3005(4) 0.113(2) Uani d . 1 1 . .
    H H19A -0.0472 0.2597 0.3382 0.17 Uiso calc R 1 1 . .
    H H19B -0.0349 0.2728 0.2377 0.17 Uiso calc R 1 1 . .
    H H19C 0.0997 0.2991 0.3234 0.17 Uiso calc R 1 1 . .
    C C27 0.0913(6) 0.4173(2) 0.5363(4) 0.0730(15) Uani d . 1 1 . .
    H H27 0.1791 0.4213 0.5886 0.088 Uiso calc R 1 1 . .
loop_
    _atom_site_aniso_label
    _atom_site_aniso_U_11
    _atom_site_aniso_U_22
    _atom_site_aniso_U_33
    _atom_site_aniso_U_12
    _atom_site_aniso_U_13
    _atom_site_aniso_U_23
    C28 0.045(3) 0.040(3) 0.064(3) 0.001(2) 0.003(3) -0.015(3)
    O1 0.085(2) 0.0449(19) 0.056(2) 0.0109(16) -0.0015(18) 0.0038(16)
    O3 0.121(3) 0.063(2) 0.118(3) -0.003(2) 0.065(2) 0.020(2)
    N4 0.034(2) 0.042(2) 0.049(2) -0.0039(17) -0.001(2) -0.0022(18)
    N3 0.049(2) 0.041(2) 0.048(2) 0.0066(19) 0.0030(18) 0.007(2)
    N2 0.072(3) 0.037(2) 0.068(3) 0.011(2) 0.017(2) 0.009(2)
    N1 0.061(2) 0.036(2) 0.057(2) 0.005(2) 0.018(2) 0.0066(19)
    N5 0.050(2) 0.058(2) 0.053(2) 0.000(2) 0.013(2) -0.004(2)
    C9 0.054(3) 0.036(3) 0.048(3) 0.009(2) 0.011(2) 0.003(2)
    C16 0.059(3) 0.030(3) 0.068(3) 0.003(2) 0.005(3) 0.001(3)
    C1 0.050(3) 0.038(3) 0.046(3) 0.004(2) 0.008(2) -0.003(2)
    C23 0.050(3) 0.040(3) 0.070(4) -0.001(2) 0.021(3) -0.010(2)
    C17 0.044(3) 0.044(3) 0.050(3) 0.000(2) 0.001(2) 0.010(2)
    C20 0.039(3) 0.037(3) 0.063(3) 0.004(2) 0.007(3) -0.007(3)
    C8 0.058(3) 0.035(3) 0.051(3) 0.006(2) 0.015(2) 0.004(2)
    O2 0.055(2) 0.084(2) 0.079(2) -0.0142(17) -0.0042(19) -0.0180(19)
    C10 0.067(3) 0.061(3) 0.062(3) 0.007(3) -0.007(3) 0.011(3)
    C40 0.105(4) 0.038(3) 0.093(4) 0.012(3) 0.026(3) 0.012(3)
    C12 0.051(3) 0.032(3) 0.046(3) 0.007(2) 0.004(2) 0.006(2)
    C11 0.056(3) 0.050(3) 0.042(3) 0.007(3) 0.006(2) 0.002(3)
    C4 0.067(3) 0.060(3) 0.070(4) -0.006(3) 0.018(3) 0.001(3)
    C7 0.068(3) 0.036(3) 0.046(3) 0.002(3) 0.008(2) 0.005(2)
    C5 0.073(3) 0.060(3) 0.051(3) 0.001(3) 0.012(3) -0.006(3)
    C3 0.064(3) 0.059(3) 0.084(4) -0.019(2) 0.023(3) -0.011(3)
    C21 0.051(3) 0.071(3) 0.061(3) -0.012(3) 0.006(2) -0.011(3)
    C13 0.072(3) 0.056(3) 0.052(3) 0.008(3) 0.011(3) 0.006(3)
    C22 0.060(3) 0.043(3) 0.060(3) 0.006(2) 0.022(3) -0.002(2)
    C2 0.064(3) 0.061(3) 0.050(3) -0.011(3) 0.006(2) -0.010(3)
    C24 0.066(4) 0.054(3) 0.116(5) -0.008(3) 0.036(3) -0.027(3)
    C26 0.109(5) 0.061(4) 0.110(5) 0.013(4) 0.058(5) 0.005(3)
    C15 0.073(3) 0.051(3) 0.071(4) -0.008(3) -0.003(3) 0.018(3)
    C6 0.059(3) 0.046(3) 0.070(3) -0.012(2) 0.015(3) -0.009(3)
    C14 0.081(4) 0.059(3) 0.053(3) -0.001(3) 0.010(3) 0.015(3)
    C18 0.074(3) 0.035(3) 0.074(4) -0.003(3) 0.020(3) 0.002(3)
    C25 0.083(5) 0.064(3) 0.135(6) -0.015(3) 0.063(5) -0.016(4)
    C19 0.138(5) 0.084(4) 0.148(5) 0.043(4) 0.089(4) 0.040(4)
    C27 0.078(4) 0.060(3) 0.084(4) 0.011(3) 0.027(3) 0.005(3)
_geom_special_details
;
All e.s.d.'s (except the e.s.d. in the dihedral angle between two l.s. planes)
are estimated using the full covariance matrix. The cell e.s.d.'s are taken
into account individually in the estimation of e.s.d.'s in distances, angles
and torsion angles; correlations between e.s.d.'s in cell parameters are only
used when they are defined by crystal symmetry. An approximate (isotropic)
treatment of cell e.s.d.'s is used for estimating e.s.d.'s involving l.s.
planes.
;
loop_
    _geom_bond_atom_site_label_1
    _geom_bond_atom_site_label_2
    _geom_bond_site_symmetry_2
    _geom_bond_distance
    _geom_bond_publ_flag
    C28 O2 . 1.223(4) ?
    C28 N4 . 1.400(4) ?
    C28 C23 . 1.446(5) ?
    O1 C11 . 1.225(4) ?
    O3 C18 . 1.210(4) ?
    N4 C20 . 1.402(4) ?
    N4 C17 . 1.421(4) ?
    N3 C11 . 1.373(5) ?
    N3 C9 . 1.412(4) ?
    N3 C10 . 1.469(4) ?
    N2 C7 . 1.312(4) ?
    N2 N1 . 1.372(4) ?
    N1 C9 . 1.343(4) ?
    N1 C1 . 1.431(5) ?
    N5 C20 . 1.278(4) ?
    N5 C22 . 1.385(5) ?
    C9 C8 . 1.376(5) ?
    C16 C17 . 1.370(5) ?
    C16 C15 . 1.374(5) ?
    C16 H16 . 0.93 ?
    C1 C6 . 1.372(5) ?
    C1 C2 . 1.377(5) ?
    C23 C24 . 1.399(5) ?
    C23 C22 . 1.403(5) ?
    C17 C12 . 1.387(5) ?
    C20 C21 . 1.497(5) ?
    C8 C7 . 1.414(5) ?
    C8 C18 . 1.462(5) ?
    C10 H10A . 0.96 ?
    C10 H10B . 0.96 ?
    C10 H10C . 0.96 ?
    C40 C7 . 1.505(5) ?
    C40 H40A . 0.96 ?
    C40 H40B . 0.96 ?
    C40 H40C . 0.96 ?
    C12 C13 . 1.383(5) ?
    C12 C11 . 1.495(5) ?
    C4 C3 . 1.368(5) ?
    C4 C5 . 1.375(5) ?
    C4 H4 . 0.93 ?
    C5 C6 . 1.361(5) ?
    C5 H5 . 0.93 ?
    C3 C2 . 1.379(5) ?
    C3 H3 . 0.93 ?
    C21 H21A . 0.96 ?
    C21 H21B . 0.96 ?
    C21 H21C . 0.96 ?
    C13 C14 . 1.384(5) ?
    C13 H13 . 0.93 ?
    C22 C27 . 1.399(5) ?
    C2 H2 . 0.93 ?
    C24 C25 . 1.390(6) ?
    C24 H24 . 0.93 ?
    C26 C27 . 1.368(6) ?
    C26 C25 . 1.379(6) ?
    C26 H26 . 0.93 ?
    C15 C14 . 1.363(5) ?
    C15 H15 . 0.93 ?
    C6 H6 . 0.93 ?
    C14 H14 . 0.93 ?
    C18 C19 . 1.489(5) ?
    C25 H25 . 0.93 ?
    C19 H19A . 0.96 ?
    C19 H19B . 0.96 ?
    C19 H19C . 0.96 ?
    C27 H27 . 0.93 ?
loop_
    _geom_angle_atom_site_label_1
    _geom_angle_atom_site_label_2
    _geom_angle_atom_site_label_3
    _geom_angle_site_symmetry_1
    _geom_angle_site_symmetry_3
    _geom_angle
    _geom_angle_publ_flag
    O2 C28 N4 . . 120.4(4) ?
    O2 C28 C23 . . 125.2(4) ?
    N4 C28 C23 . . 114.4(4) ?
    C28 N4 C20 . . 122.0(4) ?
    C28 N4 C17 . . 116.9(3) ?
    C20 N4 C17 . . 121.1(4) ?
    C11 N3 C9 . . 117.9(3) ?
    C11 N3 C10 . . 124.9(3) ?
    C9 N3 C10 . . 117.2(3) ?
    C7 N2 N1 . . 104.3(3) ?
    C9 N1 N2 . . 112.3(3) ?
    C9 N1 C1 . . 126.9(3) ?
    N2 N1 C1 . . 120.7(3) ?
    C20 N5 C22 . . 117.1(4) ?
    N1 C9 C8 . . 106.8(3) ?
    N1 C9 N3 . . 119.2(4) ?
    C8 C9 N3 . . 133.9(4) ?
    C17 C16 C15 . . 120.3(4) ?
    C17 C16 H16 . . 119.8 ?
    C15 C16 H16 . . 119.8 ?
    C6 C1 C2 . . 120.7(4) ?
    C6 C1 N1 . . 119.5(4) ?
    C2 C1 N1 . . 119.8(4) ?
    C24 C23 C22 . . 120.7(5) ?
    C24 C23 C28 . . 120.6(5) ?
    C22 C23 C28 . . 118.7(4) ?
    C16 C17 C12 . . 120.2(4) ?
    C16 C17 N4 . . 120.2(4) ?
    C12 C17 N4 . . 119.6(4) ?
    N5 C20 N4 . . 124.1(4) ?
    N5 C20 C21 . . 119.2(4) ?
    N4 C20 C21 . . 116.7(4) ?
    C9 C8 C7 . . 104.5(4) ?
    C9 C8 C18 . . 128.7(4) ?
    C7 C8 C18 . . 126.8(4) ?
    N3 C10 H10A . . 109.5 ?
    N3 C10 H10B . . 109.5 ?
    H10A C10 H10B . . 109.5 ?
    N3 C10 H10C . . 109.5 ?
    H10A C10 H10C . . 109.5 ?
    H10B C10 H10C . . 109.5 ?
    C7 C40 H40A . . 109.5 ?
    C7 C40 H40B . . 109.5 ?
    H40A C40 H40B . . 109.5 ?
    C7 C40 H40C . . 109.5 ?
    H40A C40 H40C . . 109.5 ?
    H40B C40 H40C . . 109.5 ?
    C13 C12 C17 . . 118.8(4) ?
    C13 C12 C11 . . 120.7(4) ?
    C17 C12 C11 . . 120.2(4) ?
    O1 C11 N3 . . 120.6(4) ?
    O1 C11 C12 . . 120.7(4) ?
    N3 C11 C12 . . 118.5(4) ?
    C3 C4 C5 . . 119.6(4) ?
    C3 C4 H4 . . 120.2 ?
    C5 C4 H4 . . 120.2 ?
    N2 C7 C8 . . 112.1(4) ?
    N2 C7 C40 . . 119.4(4) ?
    C8 C7 C40 . . 128.5(4) ?
    C6 C5 C4 . . 120.7(4) ?
    C6 C5 H5 . . 119.6 ?
    C4 C5 H5 . . 119.6 ?
    C4 C3 C2 . . 120.4(4) ?
    C4 C3 H3 . . 119.8 ?
    C2 C3 H3 . . 119.8 ?
    C20 C21 H21A . . 109.5 ?
    C20 C21 H21B . . 109.5 ?
    H21A C21 H21B . . 109.5 ?
    C20 C21 H21C . . 109.5 ?
    H21A C21 H21C . . 109.5 ?
    H21B C21 H21C . . 109.5 ?
    C12 C13 C14 . . 120.5(4) ?
    C12 C13 H13 . . 119.7 ?
    C14 C13 H13 . . 119.7 ?
    N5 C22 C27 . . 117.7(5) ?
    N5 C22 C23 . . 123.5(4) ?
    C27 C22 C23 . . 118.8(5) ?
    C1 C2 C3 . . 119.1(4) ?
    C1 C2 H2 . . 120.5 ?
    C3 C2 H2 . . 120.5 ?
    C25 C24 C23 . . 118.9(5) ?
    C25 C24 H24 . . 120.6 ?
    C23 C24 H24 . . 120.6 ?
    C27 C26 C25 . . 121.5(6) ?
    C27 C26 H26 . . 119.2 ?
    C25 C26 H26 . . 119.2 ?
    C14 C15 C16 . . 120.4(4) ?
    C14 C15 H15 . . 119.8 ?
    C16 C15 H15 . . 119.8 ?
    C5 C6 C1 . . 119.5(4) ?
    C5 C6 H6 . . 120.2 ?
    C1 C6 H6 . . 120.2 ?
    C15 C14 C13 . . 119.7(4) ?
    C15 C14 H14 . . 120.1 ?
    C13 C14 H14 . . 120.1 ?
    O3 C18 C8 . . 120.6(4) ?
    O3 C18 C19 . . 118.7(4) ?
    C8 C18 C19 . . 120.6(4) ?
    C26 C25 C24 . . 120.1(5) ?
    C26 C25 H25 . . 120 ?
    C24 C25 H25 . . 120 ?
    C18 C19 H19A . . 109.5 ?
    C18 C19 H19B . . 109.5 ?
    H19A C19 H19B . . 109.5 ?
    C18 C19 H19C . . 109.5 ?
    H19A C19 H19C . . 109.5 ?
    H19B C19 H19C . . 109.5 ?
    C26 C27 C22 . . 119.9(5) ?
    C26 C27 H27 . . 120 ?
    C22 C27 H27 . . 120 ?
loop_
    _geom_torsion_atom_site_label_1
    _geom_torsion_atom_site_label_2
    _geom_torsion_atom_site_label_3
    _geom_torsion_atom_site_label_4
    _geom_torsion_site_symmetry_1
    _geom_torsion_site_symmetry_2
    _geom_torsion_site_symmetry_3
    _geom_torsion_site_symmetry_4
    _geom_torsion
    _geom_torsion_publ_flag
    O2 C28 N4 C20 . . . . -178.9(4) ?
    C23 C28 N4 C20 . . . . -0.7(5) ?
    O2 C28 N4 C17 . . . . -0.1(5) ?
    C23 C28 N4 C17 . . . . 178.1(3) ?
    C7 N2 N1 C9 . . . . 0.0(4) ?
    C7 N2 N1 C1 . . . . -176.5(4) ?
    N2 N1 C9 C8 . . . . 0.2(4) ?
    C1 N1 C9 C8 . . . . 176.4(4) ?
    N2 N1 C9 N3 . . . . -176.7(3) ?
    C1 N1 C9 N3 . . . . -0.5(6) ?
    C11 N3 C9 N1 . . . . -87.6(4) ?
    C10 N3 C9 N1 . . . . 92.3(4) ?
    C11 N3 C9 C8 . . . . 96.5(5) ?
    C10 N3 C9 C8 . . . . -83.6(6) ?
    C9 N1 C1 C6 . . . . -106.9(5) ?
    N2 N1 C1 C6 . . . . 69.0(5) ?
    C9 N1 C1 C2 . . . . 71.4(5) ?
    N2 N1 C1 C2 . . . . -112.6(4) ?
    O2 C28 C23 C24 . . . . -3.9(6) ?
    N4 C28 C23 C24 . . . . 177.9(3) ?
    O2 C28 C23 C22 . . . . 174.7(4) ?
    N4 C28 C23 C22 . . . . -3.4(5) ?
    C15 C16 C17 C12 . . . . -1.6(6) ?
    C15 C16 C17 N4 . . . . 179.4(4) ?
    C28 N4 C17 C16 . . . . 89.6(4) ?
    C20 N4 C17 C16 . . . . -91.6(5) ?
    C28 N4 C17 C12 . . . . -89.4(4) ?
    C20 N4 C17 C12 . . . . 89.4(5) ?
    C22 N5 C20 N4 . . . . -4.2(6) ?
    C22 N5 C20 C21 . . . . 174.7(3) ?
    C28 N4 C20 N5 . . . . 4.9(6) ?
    C17 N4 C20 N5 . . . . -173.9(4) ?
    C28 N4 C20 C21 . . . . -174.0(3) ?
    C17 N4 C20 C21 . . . . 7.2(5) ?
    N1 C9 C8 C7 . . . . -0.3(4) ?
    N3 C9 C8 C7 . . . . 176.0(4) ?
    N1 C9 C8 C18 . . . . 177.8(4) ?
    N3 C9 C8 C18 . . . . -5.9(8) ?
    C16 C17 C12 C13 . . . . 1.0(6) ?
    N4 C17 C12 C13 . . . . 180.0(4) ?
    C16 C17 C12 C11 . . . . 175.1(4) ?
    N4 C17 C12 C11 . . . . -5.9(6) ?
    C9 N3 C11 O1 . . . . -6.7(5) ?
    C10 N3 C11 O1 . . . . 173.4(4) ?
    C9 N3 C11 C12 . . . . 169.3(4) ?
    C10 N3 C11 C12 . . . . -10.6(6) ?
    C13 C12 C11 O1 . . . . 115.6(5) ?
    C17 C12 C11 O1 . . . . -58.4(6) ?
    C13 C12 C11 N3 . . . . -60.4(5) ?
    C17 C12 C11 N3 . . . . 125.5(4) ?
    N1 N2 C7 C8 . . . . -0.2(4) ?
    N1 N2 C7 C40 . . . . -179.4(3) ?
    C9 C8 C7 N2 . . . . 0.3(5) ?
    C18 C8 C7 N2 . . . . -177.8(4) ?
    C9 C8 C7 C40 . . . . 179.4(4) ?
    C18 C8 C7 C40 . . . . 1.2(7) ?
    C3 C4 C5 C6 . . . . 0.8(6) ?
    C5 C4 C3 C2 . . . . -0.2(7) ?
    C17 C12 C13 C14 . . . . 0.2(6) ?
    C11 C12 C13 C14 . . . . -173.9(4) ?
    C20 N5 C22 C27 . . . . -179.1(4) ?
    C20 N5 C22 C23 . . . . -0.3(6) ?
    C24 C23 C22 N5 . . . . -177.1(4) ?
    C28 C23 C22 N5 . . . . 4.2(6) ?
    C24 C23 C22 C27 . . . . 1.6(6) ?
    C28 C23 C22 C27 . . . . -177.1(4) ?
    C6 C1 C2 C3 . . . . 2.2(6) ?
    N1 C1 C2 C3 . . . . -176.2(4) ?
    C4 C3 C2 C1 . . . . -1.2(6) ?
    C22 C23 C24 C25 . . . . -0.1(6) ?
    C28 C23 C24 C25 . . . . 178.5(4) ?
    C17 C16 C15 C14 . . . . 1.1(7) ?
    C4 C5 C6 C1 . . . . 0.1(6) ?
    C2 C1 C6 C5 . . . . -1.6(6) ?
    N1 C1 C6 C5 . . . . 176.8(4) ?
    C16 C15 C14 C13 . . . . 0.1(7) ?
    C12 C13 C14 C15 . . . . -0.8(6) ?
    C9 C8 C18 O3 . . . . 177.9(4) ?
    C7 C8 C18 O3 . . . . -4.3(7) ?
    C9 C8 C18 C19 . . . . -5.9(7) ?
    C7 C8 C18 C19 . . . . 171.8(4) ?
    C27 C26 C25 C24 . . . . 1.4(8) ?
    C23 C24 C25 C26 . . . . -1.3(7) ?
    C25 C26 C27 C22 . . . . 0.1(7) ?
    N5 C22 C27 C26 . . . . 177.3(4) ?
    C23 C22 C27 C26 . . . . -1.5(6) ?
loop_
    _geom_hbond_atom_site_label_D
    _geom_hbond_atom_site_label_H
    _geom_hbond_atom_site_label_A
    _geom_hbond_site_symmetry_A
    _geom_hbond_distance_DH
    _geom_hbond_distance_HA
    _geom_hbond_distance_DA
    _geom_hbond_angle_DHA
    C21 H21C O1 . 0.96 2.57 3.214(5) 124
    C3 H3 O2 1_655 0.93 2.54 3.351(6) 146
    C5 H5 O1 4_565 0.93 2.40 3.276(5) 157
    C16 H16 O3 2_555 0.93 2.52 3.305(6) 143
_iucr_refine_instructions_details
;
TTITL mc491
CELL  0.71073   8.6170  20.4380  15.0380   90.000  106.270   90.000
ZERR     4.00   0.0040   0.0050   0.0050    0.000    0.020    0.000
LATT   1
SYMM  - X, 1/2 + Y, 1/2 - Z
SFAC  C    H    N    O
UNIT  116  100  20   12
MERG   2
FMAP   2
PLAN   20
ACTA
BOND
BOND   $H
CONF
L.S.   4
WGHT    0.035200
FVAR       1.00600
C28   1   -0.004524    0.436643    0.280143    11.00000    0.04461    0.03961 =
         0.06407   -0.01483    0.00319    0.00135
O1    4    0.388424    0.354296    0.274196    11.00000    0.08502    0.04486 =
         0.05595    0.00379   -0.00155    0.01092
O3    4    0.093714    0.157490    0.352021    11.00000    0.12140    0.06284 =
         0.11799    0.02001    0.06526   -0.00350
N4    3    0.149231    0.459420    0.281216    11.00000    0.03364    0.04200 =
         0.04932   -0.00223   -0.00054   -0.00388
N3    3    0.215916    0.299932    0.156648    11.00000    0.04944    0.04057 =
         0.04785    0.00688    0.00302    0.00662
N2    3    0.450484    0.153594    0.210504    11.00000    0.07153    0.03739 =
         0.06772    0.00924    0.01677    0.01128
N1    3    0.406041    0.213601    0.170571    11.00000    0.06115    0.03613 =
         0.05656    0.00661    0.01834    0.00480
N5    3    0.257163    0.455360    0.444296    11.00000    0.04983    0.05777 =
         0.05327   -0.00425    0.01340    0.00004
C9    1    0.281573    0.239700    0.195676    11.00000    0.05419    0.03565 =
         0.04813    0.00285    0.01124    0.00920
C16   1    0.145721    0.530529    0.151970    11.00000    0.05873    0.02983 =
         0.06807    0.00059    0.00479    0.00336
AFIX  43
H16   2    0.103824    0.563859    0.180479    11.00000   -1.20000
AFIX   0
C1    1    0.483164    0.240152    0.105760    11.00000    0.05025    0.03847 =
         0.04593   -0.00277    0.00785    0.00405
C23   1   -0.024931    0.424170    0.370867    11.00000    0.04952    0.03955 =
         0.07032   -0.01039    0.02101   -0.00093
C17   1    0.178009    0.470588    0.193913    11.00000    0.04407    0.04381 =
         0.04963    0.01018    0.00061   -0.00040
C20   1    0.270938    0.469665    0.364141    11.00000    0.03855    0.03678 =
         0.06340   -0.00718    0.00709    0.00384
C8    1    0.241152    0.195783    0.254885    11.00000    0.05789    0.03501 =
         0.05085    0.00428    0.01517    0.00644
O2    4   -0.107347    0.427292    0.206553    11.00000    0.05463    0.08396 =
         0.07901   -0.01796   -0.00421   -0.01425
C10   1    0.079087    0.297298    0.072473    11.00000    0.06696    0.06149 =
         0.06167    0.01119   -0.00741    0.00662
AFIX 137
H10A  2    0.014023    0.335864    0.068889    11.00000   -1.50000
H10B  2    0.014778    0.259267    0.074498    11.00000   -1.50000
H10C  2    0.119064    0.295041    0.019038    11.00000   -1.50000
AFIX   0
C40   1    0.364789    0.081256    0.316355    11.00000    0.10536    0.03822 =
         0.09281    0.01222    0.02637    0.01164
AFIX 137
H40A  2    0.446320    0.053744    0.303638    11.00000   -1.50000
H40B  2    0.262972    0.058715    0.299709    11.00000   -1.50000
H40C  2    0.394152    0.091722    0.381170    11.00000   -1.50000
AFIX   0
C12   1    0.236641    0.420101    0.150764    11.00000    0.05118    0.03178 =
         0.04610    0.00603    0.00381    0.00663
C11   1    0.284224    0.356416    0.199690    11.00000    0.05594    0.05022 =
         0.04240    0.00246    0.00623    0.00654
C4    1    0.617244    0.294371   -0.022131    11.00000    0.06672    0.06048 =
         0.07038    0.00086    0.01775   -0.00580
AFIX  43
H4    2    0.661302    0.312945   -0.066048    11.00000   -1.20000
AFIX   0
C7    1    0.350556    0.143328    0.260767    11.00000    0.06817    0.03563 =
         0.04589    0.00463    0.00787    0.00204
C5    1    0.523934    0.238840   -0.043059    11.00000    0.07272    0.06004 =
         0.05092   -0.00623    0.01249    0.00115
AFIX  43
H5    2    0.506313    0.219630   -0.101105    11.00000   -1.20000
AFIX   0
C3    1    0.644829    0.322101    0.063659    11.00000    0.06360    0.05884 =
         0.08378   -0.01138    0.02347   -0.01851
AFIX  43
H3    2    0.708207    0.359553    0.078110    11.00000   -1.20000
AFIX   0
C21   1    0.424216    0.500436    0.356356    11.00000    0.05112    0.07067 =
         0.06088   -0.01082    0.00592   -0.01205
AFIX 137
H21A  2    0.498558    0.504774    0.416956    11.00000   -1.50000
H21B  2    0.400986    0.542883    0.328460    11.00000   -1.50000
H21C  2    0.471413    0.473386    0.318658    11.00000   -1.50000
AFIX   0
C13   1    0.263947    0.431782    0.065844    11.00000    0.07207    0.05575 =
         0.05169    0.00585    0.01087    0.00829
AFIX  43
H13   2    0.302877    0.398342    0.036032    11.00000   -1.20000
AFIX   0
C22   1    0.108569    0.432155    0.448795    11.00000    0.05955    0.04332 =
         0.05972   -0.00152    0.02195    0.00569
C2    1    0.579249    0.294868    0.128847    11.00000    0.06351    0.06073 =
         0.04962   -0.00963    0.00586   -0.01148
AFIX  43
H2    2    0.599629    0.313200    0.187599    11.00000   -1.20000
AFIX   0
C24   1   -0.173971    0.403229    0.380536    11.00000    0.06622    0.05429 =
         0.11648   -0.02651    0.03638   -0.00831
AFIX  43
H24   2   -0.262388    0.398060    0.328793    11.00000   -1.20000
AFIX   0
C26   1   -0.054991    0.396803    0.544859    11.00000    0.10903    0.06109 =
         0.10996    0.00511    0.05836    0.01268
AFIX  43
H26   2   -0.065174    0.387065    0.603375    11.00000   -1.20000
AFIX   0
C15   1    0.174943    0.541617    0.068023    11.00000    0.07285    0.05066 =
         0.07136    0.01819   -0.00322   -0.00809
AFIX  43
H15   2    0.154439    0.582647    0.040486    11.00000   -1.20000
AFIX   0
C6    1    0.457095    0.211685    0.020227    11.00000    0.05944    0.04570 =
         0.07041   -0.00918    0.01540   -0.01159
AFIX  43
H6    2    0.394221    0.174111    0.005587    11.00000   -1.20000
AFIX   0
C14   1    0.233799    0.492848    0.024859    11.00000    0.08070    0.05886 =
         0.05309    0.01450    0.00990   -0.00079
AFIX  43
H14   2    0.253634    0.500566   -0.031920    11.00000   -1.20000
AFIX   0
C18   1    0.117428    0.201730    0.303950    11.00000    0.07394    0.03494 =
         0.07426    0.00217    0.02011   -0.00310
C25   1   -0.187655    0.390280    0.468793    11.00000    0.08331    0.06441 =
         0.13496   -0.01598    0.06272   -0.01541
AFIX  43
H25   2   -0.286435    0.377201    0.476520    11.00000   -1.20000
AFIX   0
C19   1    0.025610    0.263848    0.300484    11.00000    0.13770    0.08367 =
         0.14759    0.04006    0.08916    0.04283
AFIX 137
H19A  2   -0.047219    0.259726    0.338179    11.00000   -1.50000
H19B  2   -0.034868    0.272788    0.237662    11.00000   -1.50000
H19C  2    0.099724    0.299077    0.323377    11.00000   -1.50000
AFIX   0
C27   1    0.091252    0.417262    0.536287    11.00000    0.07811    0.05972 =
         0.08378    0.00509    0.02699    0.01148
AFIX  43
H27   2    0.179109    0.421266    0.588594    11.00000   -1.20000
HKLF 4
REM  mc491
REM R1 =  0.0472 for   1358 Fo > 4sig(Fo)  and  0.2675 for all   4401 data
REM    338 parameters refined using      0 restraints
END
;
data_global
_journal_date_recd_electronic     2013-06-11
_journal_date_accepted     2013-09-17
_journal_name_full     'Acta Crystallographica, Section E'
_journal_year     2013
_journal_volume     69
_journal_issue     10
_journal_page_first     o1582
_journal_page_last     o1582
_journal_paper_category     QO
_journal_paper_doi     10.1107/S1600536813025683
_journal_coeditor_code     HB7092
_publ_contact_author_name     'Meneghetti, Fiorella'
_publ_contact_author_address
;
Department of Pharmaceutical Sciences
University of Milano
via L. Mangiagalli, 25
20133-Milano, Italy
;
_publ_contact_author_email     fiorella.meneghetti@unimi.it
_publ_contact_author_fax     '+39 2 50319355'
_publ_contact_author_phone     '+39 2 50319306'
_publ_section_title
;\
<i>N</i>-(4-Acetyl-3-methyl-1-phenyl-1<i>H</i>-pyrazol-5-yl)-<i>N</i>-methyl-2-\
(2-methyl-4-oxo-3,4-dihydroquinazolin-3-yl)benzamide
;
loop_
    _publ_author_name
    _publ_author_address
    'Meneghetti, Fiorella'
;
Department of Pharmaceutical Sciences
University of Milano
via L. Mangiagalli, 25
20133-Milano, Italy
;
    'Maggio, Benedetta'
;
Dipartimento di Scienze e Tecnologie Biologiche,
Chimiche e Farmaceutiche
University of Palermo
via Archirafi, 32
90123-Palermo, Italy
;
