# Supplementary material for: N-(4-Acetyl-3-methyl-1-phenyl-1H-pyrazol-5-yl)-N-methyl-2-(2-methyl-4-oxo-3,4-dihydroquinazolin-3-yl)benzamide
Source: Acta Crystallogr Sect E Struct Rep Online. 2013 Sep 25;69(Pt 10):o1582. doi: 10.1107/S1600536813025683 (PMC3790439; doi:10.1107/S1600536813025683)
Supplement: Supplementary file 2 [file e-69-o1582-Isup2.hkl]

#
# h,k,l, Fc-squared, Fo-squared, sigma(Fo-squared) and status flag
#
data_I
_shelx_title ' mc491'
_shelx_refln_list_code          4
_shelx_F_calc_maximum      194.00
_exptl_crystal_F_000      1032.00
_reflns_d_resolution_high  0.8441
 
loop_
 _symmetry_equiv_pos_as_xyz
 'x, y, z'
 '-x, y+1/2, -z+1/2'
 '-x, -y, -z'
 'x, -y-1/2, z-1/2'
 
_cell_length_a     8.6170
_cell_length_b    20.4380
_cell_length_c    15.0380
_cell_angle_alpha  90.000
_cell_angle_beta  106.270
_cell_angle_gamma  90.000
 
_shelx_F_squared_multiplier     1.000
 
loop_
 _refln_index_h
 _refln_index_k
 _refln_index_l
 _refln_F_squared_calc
 _refln_F_squared_meas
 _refln_F_squared_sigma
 _refln_observed_status
   1   0   0     1281.49     1302.97     13.96 o
   2   0   0      387.99      386.85     26.74 o
   3   0   0     2085.02     1993.28     48.65 o
   4   0   0       55.73       67.81     30.94 o
   5   0   0       74.18       21.84     39.43 o
   6   0   0      565.15      565.80     26.58 o
   7   0   0      150.94      149.16     93.02 o
   8   0   0      237.57      236.56     26.97 o
   9   0   0        5.52      -46.04     57.63 o
   1   1   0    21981.42    21830.83    343.61 o
   2   1   0        3.14      -18.98     21.45 o
   3   1   0       14.23       22.92     25.36 o
   4   1   0       35.50       36.50     16.99 o
   5   1   0     1338.55     1386.82     21.13 o
   6   1   0      213.96      237.84     16.76 o
   7   1   0      183.27      208.84     21.62 o
   8   1   0       32.00       21.33     42.03 o
   9   1   0        2.70      -40.05     40.05 o
   1   2   0    20381.23    21304.35    712.28 o
   2   2   0    13397.51    13676.16     90.47 o
   3   2   0     1387.28     1375.48     47.66 o
   4   2   0        8.98       16.56     32.41 o
   5   2   0       38.40       43.67     34.17 o
   6   2   0       64.01       76.56     27.90 o
   7   2   0      413.26      338.96     37.17 o
   8   2   0       16.51       54.80     49.20 o
   9   2   0        3.24       11.38     53.60 o
   1   3   0      366.13      354.43     14.44 o
   2   3   0     9797.67     9773.86    191.57 o
   3   3   0      772.33      784.43     19.66 o
   4   3   0       21.97       14.08     34.74 o
   5   3   0       28.90       50.95     25.11 o
   6   3   0       29.67       25.00     25.51 o
   7   3   0      291.47      288.94     26.69 o
   8   3   0        0.63      -14.65     73.27 o
   9   3   0       14.19       13.80     61.32 o
   0   4   0     4092.02     4000.65     39.69 o
   1   4   0     1992.83     2026.27     54.59 o
   2   4   0      139.26      129.12     14.63 o
   3   4   0     2890.86     3023.71     82.56 o
   4   4   0     1577.78     1610.23     28.39 o
   5   4   0        0.48      -20.42     37.68 o
   6   4   0        0.53       32.21     42.85 o
   7   4   0      168.45      152.31     40.02 o
   8   4   0       10.60       89.93     53.30 o
   9   4   0       24.82      -72.31     82.52 o
   1   5   0     1894.01     1864.33     42.24 o
   2   5   0       57.79       50.46     18.60 o
   3   5   0     4984.23     5041.40     52.99 o
   4   5   0       14.63      -17.49     34.33 o
   5   5   0      195.70      194.33     19.95 o
   6   5   0       51.78       38.60     43.91 o
   7   5   0       49.40      -52.10     52.10 o
   8   5   0       17.56       29.09     52.18 o
   9   5   0        9.79      -63.76     63.76 o
   0   6   0     3747.80     3906.80     43.41 o
   1   6   0     7737.51     7651.21    225.47 o
   2   6   0     1500.27     1432.00     22.72 o
   3   6   0        3.14       -0.11     31.06 o
   4   6   0      948.71      908.00     25.01 o
   5   6   0      212.85      224.63     21.87 o
   6   6   0       80.35      116.56     28.90 o
   7   6   0        0.01      -38.34     49.26 o
   8   6   0       49.49       56.38     57.28 o
   9   6   0        0.37       47.50     61.37 o
   1   7   0     4543.83     4800.17    113.14 o
   2   7   0     4534.33     4390.16    115.53 o
   3   7   0      290.38      325.35     35.34 o
   4   7   0      157.69      173.69     17.84 o
   5   7   0      365.65      345.24     22.70 o
   6   7   0        8.90       67.67     26.35 o
   7   7   0        0.76      -20.07     61.39 o
   8   7   0        1.79      -41.04     58.00 o
   9   7   0        4.03      -57.22     57.22 o
   0   8   0     6412.82     6879.34     68.73 o
   1   8   0     4677.92     4733.43    108.48 o
   2   8   0      322.59      372.15     36.87 o
   3   8   0        0.82      -34.44     34.44 o
   4   8   0      439.54      410.21     21.36 o
   5   8   0       14.13       23.28     60.42 o
   6   8   0      140.27       59.19     48.86 o
   7   8   0        1.83       13.21     51.36 o
   8   8   0      169.46      188.87     96.21 o
   9   8   0       84.14       60.46     92.97 o
   1   9   0      535.70      504.14     40.17 o
   2   9   0     1875.15     1920.20     61.50 o
   3   9   0      162.13      143.63     20.17 o
   4   9   0       98.63      104.56     18.59 o
   5   9   0       17.40      -36.66     44.63 o
   6   9   0       16.77       15.33     46.53 o
   7   9   0      106.99       54.66     55.90 o
   8   9   0      235.53      199.46     40.13 o
   9   9   0        2.25      -49.17     64.16 o
   0  10   0       91.48      107.55     23.50 o
   1  10   0       39.39       44.05     20.37 o
   2  10   0       53.19       50.43     33.27 o
   3  10   0      127.24       98.76     22.85 o
   4  10   0       80.27      125.37     42.19 o
   5  10   0      564.51      593.27     62.36 o
   6  10   0      430.11      391.88     28.03 o
   7  10   0      232.82       65.54     82.23 o
   8  10   0       74.83      127.69     60.05 o
   1  11   0      351.98      369.10     19.50 o
   2  11   0      594.71      659.36     34.35 o
   3  11   0      166.63      177.53     20.20 o
   4  11   0       16.43       49.03     39.88 o
   5  11   0       55.35       27.45     47.69 o
   6  11   0       10.93        9.27     49.95 o
   7  11   0        2.34      -58.15     58.15 o
   8  11   0        3.81      -15.13    141.39 o
   0  12   0       25.61       43.61     51.13 o
   1  12   0       14.55       -6.20     36.93 o
   2  12   0      867.69      898.61     25.63 o
   3  12   0      486.27      475.10     27.14 o
   4  12   0      258.16      243.29     21.96 o
   5  12   0      146.64      126.39     23.13 o
   6  12   0        0.02        5.44     45.72 o
   7  12   0       95.76       71.11     54.75 o
   8  12   0        6.78      -50.67     63.82 o
   1  13   0      818.87      812.81     25.76 o
   2  13   0        0.03       34.64     23.16 o
   3  13   0      170.89      153.95     20.89 o
   4  13   0       18.87       28.14     40.95 o
   5  13   0        3.52       -3.71     60.64 o
   6  13   0        0.26        7.77     48.36 o
   7  13   0        1.37       19.47     81.03 o
   8  13   0        5.85      -12.85     99.29 o
   0  14   0     1681.67     1701.73     49.31 o
   1  14   0      382.67      362.03     24.10 o
   2  14   0      621.81      592.77     34.12 o
   3  14   0      663.55      664.20     27.42 o
   4  14   0      101.35       26.67     48.91 o
   5  14   0       36.43       32.39     81.94 o
   6  14   0      550.39      516.49     30.02 o
   7  14   0        0.05      -71.50     74.25 o
   1  15   0      971.74     1004.49     31.08 o
   2  15   0      296.19      302.97     23.81 o
   3  15   0      379.77      382.26     25.20 o
   4  15   0       38.04      -48.77     52.06 o
   5  15   0        3.86       18.11     30.86 o
   6  15   0       10.57       53.34     53.30 o
   7  15   0        0.00      -52.89    115.70 o
   0  16   0      484.71      520.94     39.57 o
   1  16   0       26.08       58.84     47.50 o
   2  16   0        2.01      -48.90     48.90 o
   3  16   0      175.44      145.51     43.26 o
   4  16   0      296.61      241.41     27.01 o
   5  16   0       34.64      -14.59     50.14 o
   6  16   0        0.00       65.64     73.57 o
   7  16   0        5.80       63.79     55.26 o
   1  17   0      349.41      348.20     27.88 o
   2  17   0       40.96       74.42     49.07 o
   3  17   0      336.44      347.13     28.55 o
   4  17   0        0.00      -26.10     51.43 o
   5  17   0        2.78       46.45     51.23 o
   6  17   0       27.63       63.61     49.51 o
   0  18   0     1233.47     1211.76     54.42 o
   1  18   0        2.09      -47.13     55.97 o
   2  18   0      304.03      317.34     28.46 o
   3  18   0        0.58      -33.40     54.93 o
   4  18   0        0.12       65.19     47.86 o
   5  18   0       15.53      -21.65     56.66 o
   6  18   0        0.44      -63.09     63.09 o
   1  19   0      387.89      350.03     30.67 o
   2  19   0       11.19       20.13     53.78 o
   3  19   0        0.70      -53.73     53.73 o
   4  19   0       21.97       98.63     52.24 o
   5  19   0        0.05       12.09     63.91 o
   6  19   0        1.89       96.36     60.74 o
   0  20   0      306.64      340.08     45.76 o
   1  20   0       98.29      114.97     40.13 o
   2  20   0        0.08      -61.75     61.75 o
   3  20   0       36.03      -92.06    108.06 o
   4  20   0        0.57      -41.48     68.99 o
   5  20   0        8.09       21.77     61.84 o
   1  21   0       12.93        4.47     95.63 o
   2  21   0       18.19       39.08     62.00 o
   3  21   0        9.00      -40.30     64.54 o
   4  21   0        0.39       56.74     62.73 o
   0  22   0      270.35      162.83    107.38 o
   1  22   0       45.54       47.44     63.01 o
   2  22   0       52.82       60.82     66.99 o
   3  22   0       15.54       18.20     63.19 o
   4  22   0        3.08      -24.80     62.57 o
   1  23   0       37.68       74.42     64.03 o
   2  23   0       46.06       91.93     67.73 o
   3  23   0        8.04       19.80    129.37 o
   0  24   0       29.73       39.97    102.88 o
   1  24   0        3.42      -20.50     75.31 o
  -9   1   1        2.47      -39.87     39.87 o
  -8   1   1      215.59      170.95     24.95 o
  -7   1   1       96.85       54.54     41.06 o
  -6   1   1        0.80      -27.95     27.95 o
  -5   1   1       24.93       54.47     17.03 o
  -4   1   1     1578.13     1689.38     21.07 o
  -3   1   1     2754.83     2613.21     36.57 o
  -2   1   1     1666.53     1786.73     16.67 o
  -1   1   1     1538.42     1510.35     30.49 o
   1   1   1     6148.63     6335.56    159.11 o
   2   1   1     6451.95     6364.53    122.28 o
   3   1   1     1688.58     1568.20     33.21 o
   4   1   1      268.14      280.80     12.45 o
   5   1   1       29.22       57.86     25.18 o
   6   1   1       94.37       65.09     23.21 o
   7   1   1       32.70       36.69     29.94 o
   8   1   1      143.87      132.67     20.91 o
   9   1   1        0.01       10.92     38.97 o
  -9   2   1        0.31       14.17     39.23 o
  -8   2   1        3.99        9.13     57.92 o
  -7   2   1        0.73       43.42     46.36 o
  -6   2   1      148.90      181.33     23.80 o
  -5   2   1        2.14      -12.73     35.21 o
  -4   2   1      176.57      187.21     16.94 o
  -3   2   1     1760.18     1803.07     46.72 o
  -2   2   1     7999.27     8112.71    272.83 o
  -1   2   1     1349.53     1313.84     16.69 o
   0   2   1     4195.13     3751.29     55.00 o
   1   2   1     4980.70     5169.75     50.22 o
   2   2   1      134.93      137.31     14.54 o
   3   2   1      837.44      903.67     20.39 o
   4   2   1      783.10      800.76     23.15 o
   5   2   1      505.46      534.41     22.64 o
   6   2   1      142.74      135.25     29.61 o
   7   2   1      250.38      273.21     27.12 o
   8   2   1       34.38       51.57     32.71 o
   9   2   1        8.66       71.15     53.34 o
  -9   3   1       11.33       50.85     40.14 o
  -8   3   1        0.32       68.79     43.91 o
  -7   3   1        1.91       31.35     27.78 o
  -6   3   1        6.95      -25.35     40.12 o
  -5   3   1       59.79       56.81     23.61 o
  -4   3   1      297.50      342.61     18.98 o
  -3   3   1      136.43       96.50     53.05 o
  -2   3   1      135.60      131.23     31.26 o
  -1   3   1    11602.46    12061.01     74.43 o
   0   3   1     1368.31     1424.76     44.44 o
   1   3   1     9920.12    10064.22     77.57 o
   2   3   1      303.14      306.50     19.40 o
   3   3   1     5352.40     5380.31     72.73 o
   4   3   1     2169.91     2241.88     33.00 o
   5   3   1      116.05       48.15     39.94 o
   6   3   1      876.68      867.89     30.32 o
   7   3   1        2.18      -30.78     52.60 o
   8   3   1       79.03       66.63     66.93 o
   9   3   1       24.45        3.51     61.17 o
  -9   4   1        0.14      -62.04     62.04 o
  -8   4   1       44.46       17.57     96.87 o
  -7   4   1        8.47       -1.67     29.06 o
  -6   4   1      507.41      558.03     26.81 o
  -5   4   1      244.52      246.13     20.06 o
  -4   4   1     1366.44     1355.80     28.16 o
  -3   4   1     1000.95     1001.69     20.78 o
  -2   4   1    14139.89    13922.50     94.45 o
  -1   4   1     4382.64     4662.05    215.33 o
   0   4   1    12591.77    13632.35    296.25 o
   1   4   1     3665.54     3686.03     27.41 o
   2   4   1    15024.46    14939.71    132.48 o
   3   4   1      316.63      303.60     18.13 o
   4   4   1       29.75       52.85     19.97 o
   5   4   1       35.45       42.90     38.96 o
   6   4   1      216.54      242.00     23.71 o
   7   4   1      520.54      533.31     30.36 o
   8   4   1      226.52      241.73     48.24 o
   9   4   1       30.41        0.81     56.96 o
  -9   5   1        1.29      -67.92     67.92 o
  -8   5   1        0.43       -8.81     32.78 o
  -7   5   1        0.25       19.10     47.59 o
  -6   5   1      114.39       73.60     39.29 o
  -5   5   1        1.20      -12.93     67.76 o
  -4   5   1     1006.75     1009.56     24.82 o
  -3   5   1        0.01       -3.61     30.15 o
  -2   5   1      697.39      810.61     48.81 o
  -1   5   1    17321.62    17777.71    499.95 o
   0   5   1     9609.39     9914.30    213.97 o
   1   5   1     6025.02     5807.58     41.36 o
   2   5   1     3251.08     3307.71     84.66 o
   3   5   1       33.92       53.26     31.49 o
   4   5   1      527.00      536.88     22.08 o
   5   5   1      734.70      741.54     56.37 o
   6   5   1       12.20        5.28     44.15 o
   7   5   1      429.08      428.64     29.06 o
   8   5   1       15.94       53.26     60.29 o
   9   5   1        6.30      -15.47     59.83 o
  -9   6   1       47.30       26.61     58.84 o
  -8   6   1       33.56       59.05     24.58 o
  -7   6   1        2.56        6.75     47.77 o
  -6   6   1        0.03       14.25     41.95 o
  -5   6   1        2.91      -39.43     39.43 o
  -4   6   1        2.93       -9.41     31.38 o
  -3   6   1      312.08      334.96     20.49 o
  -2   6   1       26.84       45.57     13.66 o
  -1   6   1    15444.16    15856.34    540.32 o
   0   6   1     1662.48     1691.29     22.83 o
   1   6   1      681.65      701.42     18.04 o
   2   6   1      755.87      727.29     23.26 o
   3   6   1      462.62      422.41     19.27 o
   4   6   1      683.05      648.75     29.30 o
   5   6   1       26.92       -6.28     42.36 o
   6   6   1      242.12      179.08     66.48 o
   7   6   1        0.73       49.68     55.54 o
   8   6   1       68.60      131.65     57.80 o
   9   6   1        0.01       44.16     52.34 o
  -9   7   1        1.14       51.89     61.54 o
  -8   7   1      198.13      210.37     37.98 o
  -7   7   1       46.24       64.11     43.31 o
  -6   7   1        1.86      -43.02     43.02 o
  -5   7   1      173.42      180.42     20.07 o
  -4   7   1       92.18       78.01     34.15 o
  -3   7   1      514.07      492.14     18.80 o
  -2   7   1       42.29       53.34     23.61 o
  -1   7   1     4655.40     4760.26    129.46 o
   0   7   1      388.88      408.43     17.21 o
   1   7   1      108.46      109.81     48.00 o
   2   7   1     3173.25     3361.68     64.97 o
   3   7   1     1724.08     1614.91    211.32 o
   4   7   1      401.72      423.89     21.31 o
   5   7   1      126.75      129.29     21.07 o
   6   7   1      177.77      179.67     29.72 o
   7   7   1       86.97       96.32     56.53 o
   8   7   1       90.17       92.91     69.00 o
   9   7   1       11.07       52.50     79.65 o
  -9   8   1       29.01      108.51     66.42 o
  -8   8   1       93.95      118.59     58.81 o
  -7   8   1      191.78      197.19     37.78 o
  -6   8   1       17.24       -7.33     88.51 o
  -5   8   1        0.05       13.62     37.81 o
  -4   8   1       80.71      109.76     20.86 o
  -3   8   1      323.10      368.42     45.17 o
  -2   8   1       65.87       87.39     19.57 o
  -1   8   1        7.32      -13.88     33.51 o
   0   8   1        6.71       -8.70     41.86 o
   1   8   1     6058.08     6155.95     44.25 o
   2   8   1     2950.27     2885.06     65.18 o
   3   8   1     2266.93     2235.88    185.63 o
   4   8   1       19.99       40.95     35.63 o
   5   8   1        0.11       -9.08     39.93 o
   6   8   1       56.84      -51.51    141.41 o
   7   8   1       35.81       -0.48     71.53 o
   8   8   1        2.15       77.81     70.22 o
   9   8   1      207.62      158.02     44.56 o
  -9   9   1        3.09       79.90     62.81 o
  -8   9   1        1.98       28.26     56.41 o
  -7   9   1       26.23      -19.68     52.10 o
  -6   9   1       12.40      -25.23     48.31 o
  -5   9   1       85.99      113.40     54.68 o
  -4   9   1      265.89      243.99     18.85 o
  -3   9   1     1400.03     1329.51     27.35 o
  -2   9   1      156.31      140.97     16.10 o
  -1   9   1       95.36       95.17     56.70 o
   0   9   1     1774.80     1827.93     53.88 o
   1   9   1     1190.19     1198.08     25.31 o
   2   9   1      622.38      579.64     21.20 o
   3   9   1       12.14       -7.19     36.28 o
   4   9   1      103.03       97.60     31.31 o
   5   9   1       39.61       63.25     46.63 o
   6   9   1      174.58      135.87     32.18 o
   7   9   1       19.83      -21.21     70.08 o
   8   9   1      181.82      186.44     29.06 o
  -9  10   1        0.72       35.22     65.55 o
  -8  10   1        3.70      -59.52    119.05 o
  -7  10   1        0.70       72.62     43.54 o
  -6  10   1        0.70       10.92     47.31 o
  -5  10   1      205.15      224.46     22.54 o
  -4  10   1       60.72       37.81     39.05 o
  -3  10   1      492.21      511.81     45.51 o
  -2  10   1      824.21      817.83     24.29 o
  -1  10   1        0.95      -25.10     35.30 o
   0  10   1      138.91       98.05     65.85 o
   1  10   1      601.09      568.31     21.48 o
   2  10   1       62.73       88.48     21.06 o
   3  10   1       51.11      -23.66     52.39 o
   4  10   1       38.02       55.28     24.36 o
   5  10   1      205.87      169.79     39.60 o
   6  10   1       10.33       83.18     46.18 o
   7  10   1        0.79      -54.36     54.36 o
   8  10   1      216.69      231.46     39.84 o
  -8  11   1        1.14       20.84     60.47 o
  -7  11   1       19.37       83.51     50.09 o
  -6  11   1       66.82       92.69     50.85 o
  -5  11   1       80.11       74.35     46.49 o
  -4  11   1      214.31      197.35     20.71 o
  -3  11   1       19.94        0.57     53.21 o
  -2  11   1     1278.51     1315.15     28.86 o
  -1  11   1     4140.31     4251.68     74.24 o
   0  11   1      560.94      616.56     22.72 o
   1  11   1       34.54       17.05     33.73 o
   2  11   1      180.16      217.41     18.29 o
   3  11   1       31.26       -6.17     40.60 o
   4  11   1      287.64      272.18     33.60 o
   5  11   1      353.23      338.05     27.49 o
   6  11   1       45.90        4.05     86.21 o
   7  11   1        3.71      -10.37    106.40 o
   8  11   1      223.10      232.12     31.75 o
  -8  12   1       38.17       51.89     65.62 o
  -7  12   1       33.65      -24.28     75.35 o
  -6  12   1        0.19       22.46     53.75 o
  -5  12   1        9.92       68.55     43.40 o
  -4  12   1       42.56       56.92     25.31 o
  -3  12   1      624.55      649.44     50.74 o
  -2  12   1     1131.83     1108.80     50.51 o
  -1  12   1     1598.94     1573.51     32.94 o
   0  12   1       11.68      -38.12     38.12 o
   1  12   1      261.59      287.31     19.89 o
   2  12   1      100.65       88.06     23.78 o
   3  12   1       42.40       77.93     55.51 o
   4  12   1      137.10      108.68     46.02 o
   5  12   1        1.04      -52.34     52.34 o
   6  12   1       27.11       23.68     70.17 o
   7  12   1       31.69       -5.75     56.39 o
   8  12   1      145.04      134.70     68.25 o
  -8  13   1        4.12        0.00     67.64 o
  -7  13   1       78.34       92.37     56.80 o
  -6  13   1        2.06       83.25     46.92 o
  -5  13   1       33.50       56.52     47.48 o
  -4  13   1      180.59      187.97     37.27 o
  -3  13   1       33.11        6.95     41.90 o
  -2  13   1     2955.04     3038.14    107.64 o
  -1  13   1      285.80      278.43     22.75 o
   0  13   1      231.55      257.45     26.40 o
   1  13   1      814.34      871.13     28.65 o
   2  13   1      150.33      128.37     32.93 o
   3  13   1      526.80      521.25     25.99 o
   4  13   1      110.29      106.34     27.91 o
   5  13   1       84.47       16.88     51.90 o
   6  13   1      174.16      210.94     75.73 o
   7  13   1       71.46       15.77     64.51 o
   8  13   1       34.58      -10.28     94.69 o
  -8  14   1        0.49      118.31     59.87 o
  -7  14   1       12.43      -61.60     61.60 o
  -6  14   1       24.03       -6.84     53.81 o
  -5  14   1       19.26        3.11     51.42 o
  -4  14   1       76.32       77.92     22.63 o
  -3  14   1        1.80      -37.71     42.83 o
  -2  14   1       35.57      -49.59     49.59 o
  -1  14   1        0.02        4.43     26.45 o
   0  14   1      133.74       83.42     33.17 o
   1  14   1      258.98      234.98     22.69 o
   2  14   1      275.29      303.08     24.28 o
   3  14   1        0.14      -46.48     46.48 o
   4  14   1       30.58       43.09     46.36 o
   5  14   1        4.77       92.41     55.36 o
   6  14   1        4.65       18.30     50.78 o
   7  14   1        9.04       40.77     60.24 o
  -7  15   1       13.13      -58.42     63.41 o
  -6  15   1       44.24      -13.68     93.74 o
  -5  15   1       51.16        0.00     53.93 o
  -4  15   1      228.63      263.42     26.62 o
  -3  15   1       59.54       69.93     27.41 o
  -2  15   1      852.19      841.07     36.63 o
  -1  15   1      241.31      247.17     24.18 o
   0  15   1      727.92      693.61     36.43 o
   1  15   1        5.09      -45.30     46.41 o
   2  15   1        7.99       28.17     43.15 o
   3  15   1       36.78       96.37     44.08 o
   4  15   1      295.89      266.12     27.40 o
   5  15   1      223.12      271.02     28.74 o
   6  15   1       68.64       81.82     27.53 o
   7  15   1        7.15      -21.32     56.35 o
  -7  16   1        2.08      -67.51    161.07 o
  -6  16   1      109.33      137.60     86.80 o
  -5  16   1       24.51      -54.53     56.77 o
  -4  16   1      119.27       80.86     53.91 o
  -3  16   1      397.64      403.05     28.12 o
  -2  16   1       26.18       29.57     48.77 o
  -1  16   1      108.39       47.43     34.41 o
   0  16   1       47.04      -14.71    157.05 o
   1  16   1      201.72      216.50     54.82 o
   2  16   1        0.00       -1.57     62.84 o
   3  16   1      414.75      381.53     28.16 o
   4  16   1      380.27      380.70     31.23 o
   5  16   1        8.19      -59.04     59.04 o
   6  16   1        4.83       -3.99     59.97 o
   7  16   1        1.78       60.34     34.62 o
  -7  17   1        0.49      -67.79     67.79 o
  -6  17   1        0.01      -56.35     60.31 o
  -5  17   1        0.69       44.70     32.92 o
  -4  17   1       20.40       40.62     31.43 o
  -3  17   1      837.30      815.22     56.92 o
  -2  17   1      124.73       79.46     55.74 o
  -1  17   1      175.82      139.37     37.44 o
   0  17   1      253.83      222.89     28.50 o
   1  17   1       62.67       84.99     50.47 o
   2  17   1       20.44       20.82     56.09 o
   3  17   1       72.45       36.13     53.77 o
   4  17   1        8.80       63.02     52.40 o
   5  17   1        6.39       35.41     49.98 o
   6  17   1        7.92      -65.82     65.82 o
  -6  18   1        1.63        2.20     61.54 o
  -5  18   1       34.09      -54.88    113.91 o
  -4  18   1       72.77       60.59     58.49 o
  -3  18   1      110.37       94.73     35.07 o
  -2  18   1      971.68     1020.48     36.55 o
  -1  18   1       11.15      -60.88     60.88 o
   0  18   1       88.03      -38.98    128.91 o
   1  18   1      156.00      208.80     27.28 o
   2  18   1       13.84      -66.43     66.43 o
   3  18   1        0.06       17.56     51.36 o
   4  18   1      111.27      113.58     33.70 o
   5  18   1       54.57      -34.49     71.89 o
   6  18   1        1.12       65.43     60.92 o
  -6  19   1        3.77       26.99     64.55 o
  -5  19   1       53.71      109.43     34.83 o
  -4  19   1      138.13      103.38     37.14 o
  -3  19   1        0.06       41.49     51.41 o
  -2  19   1        0.20      -58.57     58.57 o
  -1  19   1        1.03      -62.88     62.88 o
   0  19   1        0.04      -93.26     93.26 o
   1  19   1       83.26       56.56     58.51 o
   2  19   1      158.71      134.99     62.05 o
   3  19   1       19.64       22.76     79.47 o
   4  19   1       30.45       79.57     53.67 o
   5  19   1       22.33      -63.75     63.75 o
  -5  20   1        3.30       23.83     60.77 o
  -4  20   1        5.91       -9.14    139.29 o
  -3  20   1      158.52      144.76     61.31 o
  -2  20   1      111.02       44.36     58.10 o
  -1  20   1       37.55      -27.88    116.90 o
   0  20   1        6.76      -74.68     98.68 o
   1  20   1       78.50      108.18     38.19 o
   2  20   1       84.81      100.62     37.58 o
   3  20   1        6.60       33.30     84.87 o
   4  20   1       55.25      -62.10    188.37 o
   5  20   1        0.45      -15.12     60.10 o
  -5  21   1        1.66      104.31     92.43 o
  -4  21   1        9.60       -0.64     58.00 o
  -3  21   1      171.23      137.42     40.46 o
  -2  21   1        5.59       -0.38     56.38 o
  -1  21   1        0.03      -79.88    129.58 o
   0  21   1       18.11      -31.20     62.23 o
   1  21   1       54.29      -52.86     65.81 o
   2  21   1       16.94      -64.03     68.03 o
   3  21   1       74.75      142.91     64.96 o
   4  21   1        2.18       16.20     40.42 o
  -4  22   1       20.79        6.17    102.15 o
  -3  22   1        0.09       89.70     63.18 o
  -2  22   1        4.85      -68.53     68.53 o
  -1  22   1       93.13       47.37    117.51 o
   0  22   1       28.15       96.42     66.24 o
   1  22   1       40.46       -4.74     62.26 o
   2  22   1       81.14      -15.51     66.73 o
   3  22   1       36.60       29.75     88.76 o
  -3  23   1       10.88        9.60     70.89 o
  -2  23   1       34.21       28.97     80.11 o
  -1  23   1        8.67       -3.72     63.07 o
   0  23   1        7.51       62.97     69.51 o
   1  23   1       25.90      -12.71    148.44 o
   2  23   1        6.03      -13.91     77.82 o
  -1  24   1        3.73      -80.47     80.47 o
   0  24   1        3.64       38.83     68.64 o
   1  24   1       12.81        4.04    102.92 o
 -10   0   2       17.64       83.68     78.69 o
  -9   0   2        1.71       26.13     67.25 o
  -8   0   2       25.97      -23.13     65.42 o
  -7   0   2        5.38       66.80     56.52 o
  -6   0   2       50.71       37.38     25.88 o
  -5   0   2       37.51      -29.42     50.68 o
  -4   0   2      460.24      494.54     26.59 o
  -3   0   2    10177.71     9743.55     96.90 o
  -2   0   2     2610.70     2438.30     34.12 o
  -1   0   2     1846.57     1768.85     24.78 o
   0   0   2     4905.56     5172.42     48.89 o
   1   0   2     3642.89     3627.53     36.35 o
   2   0   2     1664.39     1678.81     32.31 o
   3   0   2     1332.62     1279.16     33.70 o
   4   0   2     3799.72     3703.13     57.79 o
   5   0   2      710.83      745.36     35.85 o
   6   0   2      253.67      232.64     33.96 o
   7   0   2     1357.05     1375.47     56.36 o
   8   0   2       13.19       30.37     73.61 o
   9   0   2        6.82      -17.53     90.25 o
 -10   1   2        0.18       72.01     46.98 o
  -9   1   2       13.33       65.57     47.57 o
  -8   1   2        0.36       30.06     39.97 o
  -7   1   2       22.33       34.63     25.63 o
  -6   1   2        7.17       34.83     37.97 o
  -5   1   2       11.58        9.31     34.84 o
  -4   1   2       79.08       73.90     32.89 o
  -3   1   2       25.54       27.26     35.33 o
  -2   1   2     6478.82     6586.95    401.85 o
  -1   1   2     2243.01     1966.37    223.06 o
   0   1   2     2549.82     2535.13     20.09 o
   1   1   2    37637.50    37264.35    444.72 o
   2   1   2     2728.07     2771.16     27.23 o
   3   1   2        5.41      -32.49     32.49 o
   4   1   2      900.47      884.77     24.35 o
   5   1   2       71.24       97.86     23.39 o
   6   1   2      695.81      713.65     31.00 o
   7   1   2        3.93       37.65     76.93 o
   8   1   2       62.22       87.73     61.23 o
   9   1   2        4.27      -62.81     62.81 o
  -9   2   2        2.91      -60.66     67.06 o
  -8   2   2       15.29       -6.12     68.40 o
  -7   2   2       55.71       92.28     57.71 o
  -6   2   2      179.10      180.75     29.24 o
  -5   2   2      852.91      795.70     36.34 o
  -4   2   2     1183.81     1274.68     36.08 o
  -3   2   2      311.68      380.44     23.64 o
  -2   2   2      116.95      141.79     19.44 o
  -1   2   2      594.95      545.41     22.97 o
   0   2   2      591.00      663.67     22.22 o
   1   2   2     2706.84     2740.29     34.16 o
   2   2   2    16899.43    16353.94    152.54 o
   3   2   2      686.14      647.56     28.67 o
   4   2   2      828.03      824.86     33.29 o
   5   2   2      632.04      701.86     37.18 o
   6   2   2     1309.72     1248.16     49.97 o
   7   2   2       98.18       63.90     37.02 o
   8   2   2        2.30       15.37     84.84 o
   9   2   2        0.03       -8.81     88.62 o
  -9   3   2       14.03       20.92     73.48 o
  -8   3   2        9.43       -6.33     72.46 o
  -7   3   2      215.05      203.21     33.75 o
  -6   3   2        2.56      -65.47     65.47 o
  -5   3   2     1347.04     1468.13     42.20 o
  -4   3   2      694.74      707.88     30.85 o
  -3   3   2      135.32      153.00     22.27 o
  -2   3   2      260.08      226.59     21.28 o
  -1   3   2        3.79       33.54     39.91 o
   0   3   2    12497.25    13006.21    111.75 o
   1   3   2     1719.10     1709.64     30.51 o
   2   3   2      234.18      252.97     21.77 o
   3   3   2       25.17      -38.83     46.91 o
   4   3   2      840.20      859.47     33.77 o
   5   3   2        0.96       13.43     59.53 o
   6   3   2      361.98      356.94     37.11 o
   7   3   2      663.82      657.39     47.77 o
   8   3   2       11.50       -7.74     82.25 o
   9   3   2       21.90       79.68     90.73 o
  -9   4   2       22.72       -7.24     76.94 o
  -8   4   2        8.95       78.74     70.07 o
  -7   4   2       53.90      105.78     31.71 o
  -6   4   2        6.66        9.96     66.08 o
  -5   4   2      338.60      297.04     31.28 o
  -4   4   2      175.16      199.89     25.37 o
  -3   4   2     1521.60     1559.94     34.08 o
  -2   4   2      707.80      706.92     25.41 o
  -1   4   2     9899.26    10547.49     98.89 o
   0   4   2      680.41      658.56     23.14 o
   1   4   2     9692.02     9560.61     97.49 o
   2   4   2        0.02       54.57     42.79 o
   3   4   2      325.48      297.06     25.88 o
   4   4   2        4.54      -33.02     52.79 o
   5   4   2       60.09       47.77     28.59 o
   6   4   2      100.03      106.23     68.70 o
   7   4   2      128.24       26.73     79.63 o
   8   4   2      112.74       85.79     78.38 o
   9   4   2        4.35        0.00     87.16 o
  -9   5   2        1.87      -60.21     72.97 o
  -8   5   2       35.02      -13.62     75.82 o
  -7   5   2        3.06       24.01     77.35 o
  -6   5   2       51.57        5.14     61.84 o
  -5   5   2      412.97      404.71     31.90 o
  -4   5   2     1243.57     1245.81     38.03 o
  -3   5   2     1696.56     1660.10     37.40 o
  -2   5   2      738.63      719.51     26.89 o
  -1   5   2     5554.83     5994.34     61.75 o
   0   5   2     1103.73     1110.69     27.27 o
   1   5   2     1160.41     1198.21     29.08 o
   2   5   2      433.84      420.89     25.54 o
   3   5   2      255.20      227.17     24.56 o
   4   5   2       91.73       85.23     24.70 o
   5   5   2       60.84      115.66     27.43 o
   6   5   2      172.31      201.22     34.45 o
   7   5   2      506.14      491.99     45.36 o
   8   5   2       98.61       47.19     96.33 o
   9   5   2        5.64      -53.63     92.89 o
  -9   6   2        0.59       15.65     79.81 o
  -8   6   2        1.42       98.86     69.91 o
  -7   6   2        0.02      -79.49     79.49 o
  -6   6   2       23.09       95.27     60.82 o
  -5   6   2       41.32       17.49     50.99 o
  -4   6   2      165.18      172.64     25.44 o
  -3   6   2     1291.57     1366.50     34.84 o
  -2   6   2       16.78       18.89     44.56 o
  -1   6   2      380.18      326.95     24.17 o
   0   6   2     2147.42     2162.15     35.58 o
   1   6   2     5279.31     5095.78     50.87 o
   2   6   2      419.45      479.68     26.37 o
   3   6   2      912.34      914.80     33.06 o
   4   6   2        0.82        7.88     50.45 o
   5   6   2      456.36      442.15     34.77 o
   6   6   2        8.73       29.03     67.96 o
   7   6   2       12.88      -68.64     84.63 o
   8   6   2       57.94      -96.27     96.27 o
   9   6   2       29.27      -17.98    102.51 o
  -9   7   2       31.15      -24.42     75.93 o
  -8   7   2      104.17      118.77     36.78 o
  -7   7   2       74.45       64.14     67.88 o
  -6   7   2       89.56       21.84     69.04 o
  -5   7   2       83.08       31.63     60.79 o
  -4   7   2      487.39      470.58     31.51 o
  -3   7   2      355.37      384.60     26.38 o
  -2   7   2      412.59      497.54     26.63 o
  -1   7   2      116.93       73.68     50.47 o
   0   7   2      747.47      729.01     26.39 o
   1   7   2     1263.22     1240.81     31.32 o
   2   7   2        4.13      -19.39     41.17 o
   3   7   2       17.84        3.34     44.88 o
   4   7   2       41.64       40.51     42.87 o
   5   7   2     1507.73     1462.82     49.54 o
   6   7   2        6.66      -23.45     75.08 o
   7   7   2      107.28       27.55     76.70 o
   8   7   2       46.92       91.64     38.77 o
  -9   8   2       52.58      -95.11     95.11 o
  -8   8   2        0.28       52.55     69.21 o
  -7   8   2       11.50      -26.22     72.41 o
  -6   8   2      134.83      201.91     32.13 o
  -5   8   2       27.28       36.07     27.97 o
  -4   8   2      460.77      503.54     30.88 o
  -3   8   2      780.89      821.84     32.94 o
  -2   8   2        2.75      -49.97     49.97 o
  -1   8   2     1181.61     1226.30     35.69 o
   0   8   2       17.92       22.77     44.89 o
   1   8   2      578.30      606.84     27.67 o
   2   8   2       47.51       41.90     43.58 o
   3   8   2     1237.69     1168.55     38.16 o
   4   8   2      131.71      138.03     27.93 o
   5   8   2      361.54      408.86     34.54 o
   6   8   2      464.03      490.13     42.58 o
   7   8   2        1.80      -89.11     89.11 o
   8   8   2       47.64      -89.67     89.67 o
  -9   9   2       30.07      106.42     41.36 o
  -8   9   2        0.03        7.78     89.72 o
  -7   9   2      100.41      101.70     69.47 o
  -6   9   2        3.62        5.77     61.88 o
  -5   9   2       12.28       -4.83     61.32 o
  -4   9   2       73.55       89.06     53.09 o
  -3   9   2     2125.90     1971.27     45.68 o
  -2   9   2     1090.69     1010.11     34.22 o
  -1   9   2      384.75      206.76     83.24 o
   0   9   2     2042.02     2077.93     41.86 o
   1   9   2     1420.64     1416.98     36.15 o
   2   9   2      124.72      153.56     23.72 o
   3   9   2      419.79      400.51     30.45 o
   4   9   2        2.19       13.26     55.75 o
   5   9   2        6.09      -65.27     65.27 o
   6   9   2     1055.12     1060.76     50.77 o
   7   9   2       27.32       35.62     73.69 o
   8   9   2       27.85     -101.16    101.16 o
  -9  10   2        2.83      -36.22     94.98 o
  -8  10   2       59.90      112.92     69.38 o
  -7  10   2       19.02      -56.16     76.26 o
  -6  10   2      536.64      582.85     39.39 o
  -5  10   2        1.92       35.39     52.78 o
  -4  10   2      108.88       81.63     61.51 o
  -3  10   2       48.85       11.25     56.26 o
  -2  10   2     2248.44     2226.80     48.07 o
  -1  10   2      516.90     1151.79    119.87 o
   0  10   2     4402.30     4462.50     60.02 o
   1  10   2      456.77      523.29     28.68 o
   2  10   2       53.40       47.79     23.44 o
   3  10   2      802.86      763.72     35.42 o
   4  10   2      251.20      246.56     31.24 o
   5  10   2       39.54      -65.75     65.75 o
   6  10   2       23.92      -18.93     79.58 o
   7  10   2      126.84      123.56     77.27 o
   8  10   2        2.71      -87.21     87.21 o
  -8  11   2       16.89       83.68     88.56 o
  -7  11   2      218.60       65.53     86.46 o
  -6  11   2        6.37       31.15     67.98 o
  -5  11   2      117.28      116.73     70.80 o
  -4  11   2      147.91      166.55     29.05 o
  -3  11   2      256.09      298.81     70.22 o
  -2  11   2     6566.45     6781.04     79.06 o
  -1  11   2     1187.42     1220.62     43.70 o
   0  11   2       93.00       31.28     56.81 o
   1  11   2       44.61        3.57     48.75 o
   2  11   2      130.25       95.94     55.74 o
   3  11   2      212.38      193.47     28.95 o
   4  11   2       46.86       48.97     57.10 o
   5  11   2      746.42      746.76     44.03 o
   6  11   2       24.38      110.64     71.00 o
   7  11   2        0.73      -80.81     80.81 o
   8  11   2       62.71       92.29     89.19 o
  -8  12   2       34.45       -8.69     89.88 o
  -7  12   2        0.13      -30.26     77.13 o
  -6  12   2       43.53      104.03     68.80 o
  -5  12   2      305.91      325.12     35.53 o
  -4  12   2        0.80       -4.86     54.41 o
  -3  12   2     1534.65     1520.36     45.64 o
  -2  12   2      104.81       60.72     57.39 o
  -1  12   2      117.76      193.99     82.34 o
   0  12   2        9.77       84.19     49.31 o
   1  12   2      143.13      147.13     26.99 o
   2  12   2       72.23       33.41     54.44 o
   3  12   2      119.97      101.26     65.41 o
   4  12   2      121.61      161.29     32.34 o
   5  12   2      211.59      275.52     34.91 o
   6  12   2      116.20      143.67     34.58 o
   7  12   2        2.66      -22.90     92.56 o
   8  12   2        0.03       25.68     79.85 o
  -8  13   2        3.96      -36.12     97.24 o
  -7  13   2        0.78       47.21     79.47 o
  -6  13   2        0.85      122.35     70.64 o
  -5  13   2        4.23      105.96     64.48 o
  -4  13   2       21.55       69.15     28.65 o
  -3  13   2        7.63      -51.68     57.74 o
  -2  13   2      474.40      535.14     35.34 o
  -1  13   2        1.50      -74.67     74.67 o
   0  13   2      196.79      180.86     29.54 o
   1  13   2      102.80      129.75     27.52 o
   2  13   2       59.57        4.55     59.06 o
   3  13   2       66.33       94.59     27.25 o
   4  13   2        0.16      -27.53     64.91 o
   5  13   2      125.84      117.71     73.04 o
   6  13   2      150.45      180.17     39.23 o
   7  13   2      114.19      134.51     38.71 o
  -8  14   2        2.29       93.92     99.39 o
  -7  14   2        0.18       57.41     83.23 o
  -6  14   2       30.17       49.83     78.30 o
  -5  14   2      111.77      105.66     67.80 o
  -4  14   2      307.88      350.06     33.97 o
  -3  14   2     1091.73     1039.67     46.05 o
  -2  14   2      414.26      364.96     36.60 o
  -1  14   2      318.38      281.78     35.66 o
   0  14   2      683.97      698.03     38.44 o
   1  14   2       99.57       70.34     56.86 o
   2  14   2       35.55       29.62     64.00 o
   3  14   2        1.24      -15.99     65.94 o
   4  14   2       52.98        0.00     65.83 o
   5  14   2      538.94      578.27     43.84 o
   6  14   2       21.90        0.00     79.82 o
   7  14   2       55.44        0.00     84.44 o
  -7  15   2        0.58       25.67     79.81 o
  -6  15   2       14.04       52.26     71.22 o
  -5  15   2       41.86      -19.70     76.31 o
  -4  15   2       31.78       41.23     56.19 o
  -3  15   2       47.92       32.56     72.80 o
  -2  15   2     1410.57     1358.42     50.33 o
  -1  15   2        0.58      -87.62     87.62 o
   0  15   2       29.90      -67.43     67.43 o
   1  15   2       46.89      -25.55     68.76 o
   2  15   2      336.86      300.21     35.14 o
   3  15   2      217.09      270.63     33.14 o
   4  15   2       17.93       31.28     74.82 o
   5  15   2       42.81      -48.23     87.42 o
   6  15   2      156.95      133.77     41.72 o
   7  15   2       38.90        8.43     77.68 o
  -7  16   2       18.62       71.50     88.48 o
  -6  16   2        0.05       23.51     91.06 o
  -5  16   2       48.87      -27.78     82.15 o
  -4  16   2       25.00       18.82     72.92 o
  -3  16   2      411.15      397.30     38.84 o
  -2  16   2       71.69       55.52     61.83 o
  -1  16   2      236.89      257.02     34.15 o
   0  16   2      153.23       21.74     80.62 o
   1  16   2       70.42        0.00     66.74 o
   2  16   2        0.52       98.82     66.53 o
   3  16   2        3.35       42.65     34.55 o
   4  16   2      689.86      699.85     46.96 o
   5  16   2      123.40      142.62     37.59 o
   6  16   2        0.57       23.98     74.56 o
  -7  17   2       11.80      -91.53     91.53 o
  -6  17   2        2.24        0.00     92.43 o
  -5  17   2        2.59      -22.02     73.06 o
  -4  17   2       45.19      -40.11     83.49 o
  -3  17   2      828.62      729.62     48.01 o
  -2  17   2     1642.52     1627.31     59.16 o
  -1  17   2       12.18      -88.71     88.71 o
   0  17   2      219.44      229.34     38.00 o
   1  17   2       46.34      -42.28     73.72 o
   2  17   2        9.91        0.00     70.72 o
   3  17   2        0.85      100.11     74.02 o
   4  17   2        2.83      -80.93     80.93 o
   5  17   2       74.51       46.43     86.86 o
   6  17   2        9.71       16.82     95.14 o
  -6  18   2       15.55      -43.28     85.24 o
  -5  18   2        0.32      -82.19     82.19 o
  -4  18   2        0.01        0.00     77.95 o
  -3  18   2        1.06       93.58     64.12 o
  -2  18   2     1127.60     1094.82     55.37 o
  -1  18   2      121.87     -129.36    129.36 o
   0  18   2      761.15      773.67     48.41 o
   1  18   2       40.92       45.84     77.20 o
   2  18   2       36.17       20.45     73.75 o
   3  18   2        3.07      -21.57     81.66 o
   4  18   2       19.44       76.62     66.79 o
   5  18   2       25.77       -8.22     87.42 o
   6  18   2        1.35      -88.60     90.36 o
  -6  19   2        6.55       36.40     88.22 o
  -5  19   2        9.51       90.35     72.07 o
  -4  19   2       21.19      -15.15     75.72 o
  -3  19   2       22.04      -81.55     81.55 o
  -2  19   2       67.13       92.31     35.35 o
  -1  19   2      658.49      635.02     51.08 o
   0  19   2       13.02      -90.66     90.66 o
   1  19   2      449.29      453.77     47.43 o
   2  19   2       79.15       88.44     88.44 o
   3  19   2        0.57      -23.23     77.03 o
   4  19   2      125.83       57.41     92.43 o
   5  19   2        0.58      -26.22     75.71 o
  -5  20   2        0.00       78.17     78.17 o
  -4  20   2       25.11      -72.47     84.84 o
  -3  20   2       55.72       15.30     86.54 o
  -2  20   2        5.71       29.75     80.80 o
  -1  20   2       44.46      -36.94     90.78 o
   0  20   2       51.73       29.88     92.71 o
   1  20   2       21.98      -38.33     86.39 o
   2  20   2       21.33        7.95     83.09 o
   3  20   2        4.32      -33.36     79.99 o
   4  20   2        1.27      -21.48     40.92 o
   5  20   2        5.46       83.75     83.75 o
  -5  21   2       25.33       22.44     42.94 o
  -4  21   2       15.20       51.37     75.62 o
  -3  21   2       10.43      -81.74     81.74 o
  -2  21   2        0.03      -23.95     90.69 o
  -1  21   2        4.44      -39.79     78.38 o
   0  21   2       76.09       24.19     91.60 o
   1  21   2       34.88      -57.97     88.03 o
   2  21   2        0.57       34.35     95.62 o
   3  21   2       12.78       17.93     88.76 o
   4  21   2        9.01      150.54     85.20 o
  -4  22   2       54.23      -54.59     97.14 o
  -3  22   2        0.27       -8.72     85.09 o
  -2  22   2       20.58      -42.81     89.41 o
  -1  22   2        2.20      -34.26     87.34 o
   0  22   2        7.56      -93.29     93.29 o
   1  22   2       45.52        0.00     78.93 o
   2  22   2       30.86      138.87     94.86 o
   3  22   2        0.33      -99.72     99.72 o
  -3  23   2       86.58       65.24     91.80 o
  -2  23   2        1.71      -45.92    101.01 o
  -1  23   2       22.55      -18.43     94.86 o
   0  23   2        1.17      -37.50     95.59 o
   1  23   2       34.05       77.09     95.39 o
   2  23   2        9.72       89.72     82.81 o
  -1  24   2        8.04     -102.43    102.43 o
   0  24   2       45.82      -26.92     53.28 o
 -10   1   3        0.11       37.01     50.37 o
  -9   1   3        0.30      -29.55     45.55 o
  -8   1   3       36.22       20.06     45.64 o
  -7   1   3       10.42       15.97     38.49 o
  -6   1   3       10.81      -21.00     51.49 o
  -5   1   3     3251.50     3063.80     84.81 o
  -4   1   3     2556.43     2559.43     87.67 o
  -3   1   3      177.60      174.30     46.37 o
  -2   1   3      694.38      668.10     32.91 o
  -1   1   3        0.88      -10.84     18.54 o
   0   1   3     1704.33     1688.49     20.13 o
   1   1   3    11127.19    10860.79     81.65 o
   2   1   3      339.80      339.73     15.91 o
   3   1   3     1760.81     1772.53     27.42 o
   4   1   3       69.41       57.34     21.06 o
   5   1   3        4.19       68.00     33.73 o
   6   1   3      122.64      129.36     93.21 o
   7   1   3      521.41      535.74     75.53 o
   8   1   3       24.20      -58.78     97.21 o
   9   1   3       17.78      103.22     56.91 o
 -10   2   3       15.98      -22.14     71.17 o
  -9   2   3       36.09        9.95     30.77 o
  -8   2   3       22.57       11.65     62.73 o
  -7   2   3       74.82      122.85     27.77 o
  -6   2   3       26.82       49.98     53.19 o
  -5   2   3        3.39       26.81     49.79 o
  -4   2   3     2055.85     2039.45     42.65 o
  -3   2   3      164.02      186.01     20.80 o
  -2   2   3     1209.94     1175.74     27.49 o
  -1   2   3      140.08      128.25     18.39 o
   0   2   3     1911.44     1825.66     29.24 o
   1   2   3     6375.55     6017.17     59.32 o
   2   2   3     2632.16     2555.91     39.33 o
   3   2   3      498.19      501.46     28.36 o
   4   2   3       88.08       55.33     48.24 o
   5   2   3        8.02      -61.33     61.33 o
   6   2   3      211.22      229.75     35.00 o
   7   2   3       32.58      -82.17     82.17 o
   8   2   3       20.03      -91.53     91.53 o
   9   2   3        0.94       90.56     87.80 o
 -10   3   3        2.50       74.26     62.13 o
  -9   3   3       12.61       99.79     71.96 o
  -8   3   3        6.89       18.18     68.84 o
  -7   3   3        9.31      -21.67     58.35 o
  -6   3   3      221.49      221.64     29.68 o
  -5   3   3       17.79       43.35     47.12 o
  -4   3   3      582.23      579.28     29.47 o
  -3   3   3      475.38      422.82     23.68 o
  -2   3   3     2952.53     2976.97     38.41 o
  -1   3   3     2879.91     2844.56     35.70 o
   0   3   3     3068.13     2803.77     35.47 o
   1   3   3      196.31      162.39     21.43 o
   2   3   3      136.16      160.37     21.01 o
   3   3   3        1.10      -32.95     45.33 o
   4   3   3      791.15      748.03     34.99 o
   5   3   3       81.62      113.84     27.69 o
   6   3   3       46.05       86.10     65.20 o
   7   3   3       64.82       61.76     81.48 o
   8   3   3       38.90      -97.73     97.73 o
   9   3   3       16.46       -9.10     91.51 o
  -9   4   3       65.38      -27.75     85.53 o
  -8   4   3       72.10        0.00     69.16 o
  -7   4   3       27.81      101.19     68.85 o
  -6   4   3        1.49       60.45     25.68 o
  -5   4   3      121.12      168.72     25.20 o
  -4   4   3      286.44      277.27     25.17 o
  -3   4   3     1391.68     1440.99     32.39 o
  -2   4   3     6092.81     6020.57     59.70 o
  -1   4   3     2794.97     2712.86     36.15 o
   0   4   3     2838.81     2810.89     36.16 o
   1   4   3      751.62      819.63     26.74 o
   2   4   3      109.86       82.59     49.99 o
   3   4   3      182.82      196.05     23.09 o
   4   4   3     1042.18     1058.77     37.88 o
   5   4   3      184.85      177.30     30.81 o
   6   4   3      410.95      424.42     40.28 o
   7   4   3        5.86      -69.54     82.28 o
   8   4   3        1.61      -24.24     77.92 o
   9   4   3        2.94        0.00     89.71 o
  -9   5   3       40.17       43.46     63.96 o
  -8   5   3       56.04      -78.33     78.33 o
  -7   5   3       79.14      -17.48     78.83 o
  -6   5   3      191.25      220.18     28.82 o
  -5   5   3       19.75       49.67     48.62 o
  -4   5   3      784.49      802.26     31.55 o
  -3   5   3      108.36       79.34     44.88 o
  -2   5   3      252.42      207.80     22.31 o
  -1   5   3      149.58      151.03     20.84 o
   0   5   3     3042.26     2922.54     38.42 o
   1   5   3     2002.32     1933.15     34.57 o
   2   5   3      574.02      539.47     26.99 o
   3   5   3     1818.98     1852.43     42.75 o
   4   5   3       75.58       20.10     55.54 o
   5   5   3      152.40      108.33     61.10 o
   6   5   3      502.85      536.82     42.56 o
   7   5   3        0.21      -42.30     66.88 o
   8   5   3        1.30       40.80     79.53 o
  -9   6   3        0.00       -7.56     73.70 o
  -8   6   3       39.70       86.63     34.43 o
  -7   6   3        7.41      -12.06     58.49 o
  -6   6   3      457.62      455.66     34.95 o
  -5   6   3      261.08      254.40     28.07 o
  -4   6   3       33.32       13.75     47.39 o
  -3   6   3      497.14      511.42     25.67 o
  -2   6   3      306.89      252.38     22.88 o
  -1   6   3       18.49       66.82     42.26 o
   0   6   3      810.57      859.96     27.45 o
   1   6   3      236.03      227.23     21.19 o
   2   6   3      290.34      239.38     24.98 o
   3   6   3     1340.53     1384.99     39.95 o
   4   6   3     1063.15     1106.34     40.24 o
   5   6   3      237.32      214.59     33.46 o
   6   6   3     2143.90     2203.08     63.75 o
   7   6   3       76.14      -14.30     73.62 o
   8   6   3      178.85      128.16     42.47 o
  -9   7   3      164.02      175.40     39.53 o
  -8   7   3        0.92       49.75     67.80 o
  -7   7   3      190.75      157.98     37.65 o
  -6   7   3      361.50      384.54     34.59 o
  -5   7   3       15.85       51.77     23.78 o
  -4   7   3      499.97      507.50     30.67 o
  -3   7   3      771.62      790.72     31.12 o
  -2   7   3     1155.69     1131.62     33.12 o
  -1   7   3     7562.83     7695.82     77.57 o
   0   7   3     1793.43     1864.95     35.60 o
   1   7   3      280.94      270.94     23.35 o
   2   7   3      264.96      255.44     23.43 o
   3   7   3     1738.39     1805.15     44.71 o
   4   7   3      266.54      272.90     30.81 o
   5   7   3       13.02       98.82     57.21 o
   6   7   3      324.80      326.45     40.41 o
   7   7   3      536.09      498.63     45.32 o
   8   7   3        1.42       16.65     82.43 o
  -9   8   3       23.61       -8.26     85.49 o
  -8   8   3       38.28       51.88     77.38 o
  -7   8   3       38.90       97.09     64.40 o
  -6   8   3       17.59      -49.33     67.78 o
  -5   8   3       78.31      -59.33     62.06 o
  -4   8   3     1130.36     1174.84     38.46 o
  -3   8   3     1322.19     1318.90     37.87 o
  -2   8   3      613.21      604.55     28.47 o
  -1   8   3     1523.93     1596.49     37.57 o
   0   8   3     1068.17     1061.78     32.56 o
   1   8   3       87.56      106.87     21.70 o
   2   8   3      497.28      511.37     28.35 o
   3   8   3      344.69      341.04     28.76 o
   4   8   3        0.85      -54.02     59.39 o
   5   8   3      223.05      220.45     34.14 o
   6   8   3       64.10      114.10     74.46 o
   7   8   3       33.85      -36.92     88.90 o
   8   8   3        0.54       58.93     71.92 o
  -9   9   3       10.64       68.94     74.13 o
  -8   9   3       37.07      -76.94     84.99 o
  -7   9   3        6.82      -77.28     77.28 o
  -6   9   3       55.83       51.27     58.38 o
  -5   9   3      257.03      278.22     30.74 o
  -4   9   3       20.47      -51.86     51.86 o
  -3   9   3      408.02      398.73     27.86 o
  -2   9   3      376.60      347.41     26.22 o
  -1   9   3       52.29       94.63     22.45 o
   0   9   3      680.97      691.49     30.95 o
   1   9   3      178.28       81.23     55.89 o
   2   9   3      113.26      117.81     22.81 o
   3   9   3       16.51      -51.08     51.08 o
   4   9   3      435.03      433.28     33.98 o
   5   9   3        3.04       44.48     62.91 o
   6   9   3      485.20      505.71     43.06 o
   7   9   3       10.56        0.00     78.40 o
   8   9   3        0.05      -17.11     88.12 o
  -9  10   3       13.70       44.91     81.83 o
  -8  10   3       30.76      -15.98     79.90 o
  -7  10   3       48.98       61.72     34.77 o
  -6  10   3      123.28      132.78     33.74 o
  -5  10   3      225.03      251.31     31.73 o
  -4  10   3       12.30      -51.44     53.54 o
  -3  10   3       24.14      -34.15     53.79 o
  -2  10   3        0.54       55.85     44.98 o
  -1  10   3     1334.24     1425.94     38.68 o
   0  10   3      418.88      465.57     28.10 o
   1  10   3     1875.80     1844.23     42.86 o
   2  10   3       13.34       48.86     48.86 o
   3  10   3      197.42      228.81     28.11 o
   4  10   3       37.73       24.73     60.36 o
   5  10   3        0.22      -23.06     69.67 o
   6  10   3       17.33       60.28     77.83 o
   7  10   3       13.69      -53.86     77.33 o
   8  10   3       19.43       52.06     73.62 o
  -9  11   3        0.17        0.00     94.51 o
  -8  11   3       11.50       24.90     80.04 o
  -7  11   3        3.24      -14.42     82.17 o
  -6  11   3       10.75        6.17     72.65 o
  -5  11   3       24.17      -15.77     67.52 o
  -4  11   3        0.18      -56.75     56.75 o
  -3  11   3        9.09       57.13     46.17 o
  -2  11   3       49.88       15.15     53.02 o
  -1  11   3       82.36       14.51     53.03 o
   0  11   3      190.13      208.56     26.01 o
   1  11   3        0.00      -52.18     52.18 o
   2  11   3       59.78       44.64     55.20 o
   3  11   3      256.85      251.83     31.28 o
   4  11   3      141.14       92.43     32.18 o
   5  11   3       42.26       23.97     77.20 o
   6  11   3       69.84       20.70     81.92 o
   7  11   3       30.23       76.90     38.61 o
   8  11   3        9.71      -17.64     82.72 o
  -8  12   3        0.58       34.51     69.04 o
  -7  12   3        2.03       22.48     78.94 o
  -6  12   3       25.98       42.88     31.51 o
  -5  12   3       31.58      -27.67     68.00 o
  -4  12   3      199.62      226.35     27.82 o
  -3  12   3       42.48       30.70     59.00 o
  -2  12   3      256.53      240.62     28.33 o
  -1  12   3       22.65       -7.90     50.94 o
   0  12   3      158.79      179.31     25.28 o
   1  12   3       23.90      -12.23     49.44 o
   2  12   3       55.71       46.79     26.37 o
   3  12   3       42.20        9.72     65.58 o
   4  12   3      195.48      198.82     34.86 o
   5  12   3       56.62        0.00     75.05 o
   6  12   3       12.40       71.30     71.30 o
   7  12   3        0.23      -80.62     82.22 o
  -8  13   3       28.86       89.81     84.25 o
  -7  13   3       68.06      101.46     85.85 o
  -6  13   3        0.55       40.37     75.54 o
  -5  13   3       53.98       81.69     67.55 o
  -4  13   3       75.69       20.65     65.30 o
  -3  13   3       10.01       14.13     59.38 o
  -2  13   3        1.85       17.73     56.07 o
  -1  13   3       52.02       47.28     55.55 o
   0  13   3      261.69      292.15     29.86 o
   1  13   3        0.10      -22.21     53.49 o
   2  13   3       54.95       64.34     27.24 o
   3  13   3       92.20       78.05     60.46 o
   4  13   3      349.45      380.81     37.57 o
   5  13   3      624.09      637.43     45.51 o
   6  13   3       63.49      -14.78     80.31 o
   7  13   3        3.56      -66.31     92.30 o
  -8  14   3        0.06      -28.05     98.51 o
  -7  14   3       33.97       -8.14     81.81 o
  -6  14   3      286.03      335.33     40.56 o
  -5  14   3        1.17       18.48     80.54 o
  -4  14   3       17.18        5.49     66.16 o
  -3  14   3      123.47      176.14     31.59 o
  -2  14   3      106.02       62.17     66.44 o
  -1  14   3      264.13      232.08     31.32 o
   0  14   3      114.60       95.59     28.83 o
   1  14   3        7.41        0.00     57.99 o
   2  14   3        0.57       15.39     54.07 o
   3  14   3       45.46      -61.37     69.90 o
   4  14   3        3.40      -36.99     70.83 o
   5  14   3      239.72      229.27     41.52 o
   6  14   3       12.64      -53.85     81.79 o
   7  14   3       20.36       94.08     83.36 o
  -7  15   3       14.75      -67.99     85.00 o
  -6  15   3       14.22      125.75     69.78 o
  -5  15   3       59.05       71.55     74.45 o
  -4  15   3       48.53      101.35     31.83 o
  -3  15   3      173.08       81.11     70.72 o
  -2  15   3      876.14      842.72     44.05 o
  -1  15   3      457.63      371.24     40.29 o
   0  15   3       61.35       20.32     68.88 o
   1  15   3      294.90      355.54     35.41 o
   2  15   3        0.96      -16.65     67.28 o
   3  15   3        2.63       41.92     70.60 o
   4  15   3        4.22       59.06     74.53 o
   5  15   3      286.22      230.35     42.65 o
   6  15   3        8.55      -87.95     87.95 o
  -7  16   3        7.09        0.00     89.70 o
  -6  16   3        8.08      -81.07     81.07 o
  -5  16   3       12.21       13.74     72.07 o
  -4  16   3       21.53      -69.81     69.81 o
  -3  16   3       38.97       23.14     64.43 o
  -2  16   3      235.29      169.96     36.58 o
  -1  16   3     1093.54      957.40     51.98 o
   0  16   3      191.24      195.33     36.14 o
   1  16   3       52.27      102.31     69.61 o
   2  16   3       27.72      -17.99     69.67 o
   3  16   3        0.12      -25.73     67.48 o
   4  16   3        0.65      111.83     67.76 o
   5  16   3        1.89       51.03     36.56 o
   6  16   3        1.51       -8.40     76.56 o
  -7  17   3        2.83       37.15     84.11 o
  -6  17   3        3.25       24.48     81.16 o
  -5  17   3        1.98       14.53     71.89 o
  -4  17   3       11.71      -66.11     71.21 o
  -3  17   3       17.72      -24.75     73.21 o
  -2  17   3       13.94      -29.78     71.73 o
  -1  17   3       67.98     -130.55    130.55 o
   0  17   3      483.66      514.77     42.24 o
   1  17   3      101.21       65.65     34.16 o
   2  17   3       69.14      110.77     35.21 o
   3  17   3        5.60       34.56     69.46 o
   4  17   3       58.19       22.38     74.23 o
   5  17   3        0.10      -85.38     85.38 o
   6  17   3        6.09        0.00     83.64 o
  -6  18   3       33.56       68.57     73.74 o
  -5  18   3       13.22      -23.02     78.63 o
  -4  18   3       59.02      -77.31     82.85 o
  -3  18   3      129.53      157.21     37.55 o
  -2  18   3      203.56      240.10     38.31 o
  -1  18   3       40.60      -25.36     79.72 o
   0  18   3       18.31      109.33     80.07 o
   1  18   3       76.21       26.61     79.28 o
   2  18   3        0.61       27.94     69.87 o
   3  18   3       53.95       14.85     77.89 o
   4  18   3       23.84      -31.87     81.25 o
   5  18   3        9.31       25.77     82.85 o
  -6  19   3        0.14       18.01    101.92 o
  -5  19   3      110.47      223.39     36.04 o
  -4  19   3      132.91      126.08     40.16 o
  -3  19   3        5.29       35.30     80.80 o
  -2  19   3        5.71      -80.56     80.56 o
  -1  19   3       92.60      -68.25     87.40 o
   0  19   3       29.33       27.77     71.47 o
   1  19   3       28.86       28.73     78.02 o
   2  19   3        3.36      -60.25     87.84 o
   3  19   3      152.32       39.90    101.26 o
   4  19   3       97.39        8.51     83.84 o
   5  19   3        5.21       20.26     42.30 o
  -5  20   3        2.28      -83.48     83.48 o
  -4  20   3        6.37       15.85     73.51 o
  -3  20   3       69.82       15.07     89.13 o
  -2  20   3       36.30       14.69     68.15 o
  -1  20   3        8.48       14.68     79.07 o
   0  20   3       11.97      -22.44     78.82 o
   1  20   3       27.16      116.22     83.81 o
   2  20   3        0.07       56.81     69.34 o
   3  20   3      197.02      293.42     46.36 o
   4  20   3       68.65       81.89     87.75 o
  -5  21   3        0.22      117.57     86.27 o
  -4  21   3       29.84        0.00     94.44 o
  -3  21   3      222.00      155.33     41.84 o
  -2  21   3        9.01      -15.74     87.65 o
  -1  21   3        7.73      -15.78     87.85 o
   0  21   3       52.14      -24.17     91.50 o
   1  21   3        0.82       66.82     77.45 o
   2  21   3        0.05      -26.20     96.88 o
   3  21   3       37.61       46.03     86.83 o
   4  21   3       28.74       77.80     93.29 o
  -4  22   3       18.34       17.86     85.63 o
  -3  22   3      101.55      119.93     87.36 o
  -2  22   3       14.10        8.43     85.53 o
  -1  22   3        1.04       25.42     73.38 o
   0  22   3       14.49      147.39     81.80 o
   1  22   3       17.72       62.93     93.86 o
   2  22   3      124.59      169.24    100.39 o
   3  22   3       73.03      118.50     83.79 o
  -3  23   3       96.98       -9.13     94.41 o
  -2  23   3       27.18       81.13     84.09 o
  -1  23   3        0.15     -101.26    101.26 o
   0  23   3        8.24       37.30     96.00 o
   1  23   3       89.81      146.16     46.60 o
   2  23   3        0.52       40.42    104.05 o
 -10   0   4       13.88      -42.82     67.71 o
  -9   0   4       25.76       79.17     31.84 o
  -8   0   4        0.41       52.38     50.79 o
  -7   0   4       25.31       14.09     53.33 o
  -6   0   4        3.47       24.88     47.65 o
  -5   0   4      477.10      459.24     27.65 o
  -4   0   4      350.49      363.26     25.61 o
  -3   0   4     9873.71    10179.00    102.77 o
  -2   0   4     1174.94     1109.97     25.57 o
  -1   0   4      235.13      218.56     19.01 o
   0   0   4     1034.97     1028.93     25.33 o
   1   0   4      646.05      615.91     24.20 o
   2   0   4     1435.62     1480.42     31.69 o
   3   0   4     1887.19     1930.55     41.18 o
   4   0   4      239.84      210.45     28.48 o
   5   0   4       54.55       58.95     26.59 o
   6   0   4       92.25      145.01     31.41 o
   7   0   4        0.02       -6.92     58.30 o
   8   0   4      124.10       73.12    102.45 o
 -10   1   4       39.39       64.50     30.72 o
  -9   1   4        0.13      -34.03     42.71 o
  -8   1   4        2.53      -16.22     40.20 o
  -7   1   4      175.91      145.20     48.72 o
  -6   1   4      236.35      220.20     18.41 o
  -5   1   4      133.05      135.06     16.78 o
  -4   1   4      205.01      215.43     25.07 o
  -3   1   4      885.18      765.23     36.85 o
  -2   1   4     8742.37     7787.56    862.12 o
  -1   1   4     3127.29     2769.02    255.45 o
   0   1   4       91.37       57.38     16.56 o
   1   1   4     6628.34     6136.15     44.41 o
   2   1   4      206.72      189.68     15.58 o
   3   1   4     1100.95     1116.76     46.03 o
   4   1   4      489.05      463.21     21.97 o
   5   1   4       49.16       56.90     26.33 o
   6   1   4        3.67       52.40     42.37 o
   7   1   4       20.06       75.70     52.18 o
   8   1   4       51.17       91.09     76.72 o
 -10   2   4       37.95      100.43     64.16 o
  -9   2   4        6.06       16.52     29.77 o
  -8   2   4       30.29       84.65     59.45 o
  -7   2   4      147.39       76.33     67.71 o
  -6   2   4       11.48       35.91     48.34 o
  -5   2   4      202.94      181.20     24.70 o
  -4   2   4      457.43      475.18     26.55 o
  -3   2   4     2529.43     2398.95     38.25 o
  -2   2   4     1313.44     1220.73     27.43 o
  -1   2   4     4588.25     4234.49     38.52 o
   0   2   4      349.27      337.90     21.75 o
   1   2   4       19.88       -2.07     42.64 o
   2   2   4     1357.67     1286.31     32.75 o
   3   2   4       12.30       63.22     40.48 o
   4   2   4        4.77      -54.36     54.36 o
   5   2   4       12.06       73.09     57.85 o
   6   2   4       21.36       89.00     70.45 o
   7   2   4        2.95      -63.84     80.57 o
   8   2   4       27.38       33.16     85.36 o
 -10   3   4        2.18       14.44     59.52 o
  -9   3   4       70.87      107.87     30.00 o
  -8   3   4        2.08       35.40     52.11 o
  -7   3   4       21.67      -37.15     63.48 o
  -6   3   4       35.11      -27.89     60.25 o
  -5   3   4      846.64      884.70     35.05 o
  -4   3   4      100.57       50.15     48.96 o
  -3   3   4      228.84      209.17     23.00 o
  -2   3   4        0.13       27.83     40.68 o
  -1   3   4     4619.40     4606.64     41.04 o
   0   3   4      156.74      119.88     19.51 o
   1   3   4     1388.50     1340.71     30.75 o
   2   3   4       93.71       91.85     21.21 o
   3   3   4     2675.17     2689.62     49.36 o
   4   3   4        0.00       80.69     44.56 o
   5   3   4        3.83       69.52     56.18 o
   6   3   4       73.91      105.91     34.78 o
   7   3   4      179.33      129.43     84.47 o
   8   3   4       18.36      -83.79     92.55 o
 -10   4   4        1.35       29.81     72.26 o
  -9   4   4       54.51      -54.32     77.41 o
  -8   4   4        1.14      -68.28     68.28 o
  -7   4   4       46.93       55.31     56.95 o
  -6   4   4       22.80      -38.41     59.57 o
  -5   4   4      491.76      522.99     31.53 o
  -4   4   4      237.56      210.94     23.24 o
  -3   4   4       68.21       67.53     40.90 o
  -2   4   4      407.51      416.58     23.19 o
  -1   4   4     1692.77     1639.54     29.83 o
   0   4   4     1391.18     1328.34     28.91 o
   1   4   4     3802.58     3826.70     46.32 o
   2   4   4      192.19      204.24     23.56 o
   3   4   4      326.33      331.10     27.49 o
   4   4   4      230.89      187.38     29.29 o
   5   4   4      197.23      195.16     32.32 o
   6   4   4      150.10      162.44     34.40 o
   7   4   4       40.51       65.66     84.76 o
   8   4   4       16.25       76.23     81.68 o
  -9   5   4        6.78      -69.70     69.70 o
  -8   5   4       63.87       77.46     65.20 o
  -7   5   4       48.49       71.40     30.81 o
  -6   5   4      219.41      211.56     30.28 o
  -5   5   4      167.08      182.32     26.24 o
  -4   5   4      522.17      523.75     27.58 o
  -3   5   4        2.43      -27.52     38.92 o
  -2   5   4     2193.46     2042.98     36.50 o
  -1   5   4      231.70      251.40     20.42 o
   0   5   4      631.28      599.60     24.18 o
   1   5   4       19.61       37.26     40.59 o
   2   5   4     6702.75     6570.66     68.58 o
   3   5   4       92.44       84.41     48.73 o
   4   5   4      338.02      335.09     31.16 o
   5   5   4      100.39       93.79     63.81 o
   6   5   4       36.86      -31.35     80.07 o
   7   5   4      147.83      173.13     36.69 o
   8   5   4       25.73      -25.73     74.27 o
  -9   6   4       27.77       52.13     71.04 o
  -8   6   4      103.15      -20.19     72.78 o
  -7   6   4      309.97      292.88     36.98 o
  -6   6   4      202.30      126.74     70.43 o
  -5   6   4      781.48      807.64     36.05 o
  -4   6   4      903.53      998.72     33.87 o
  -3   6   4        5.33       -8.79     38.32 o
  -2   6   4      316.09      336.90     23.86 o
  -1   6   4     3012.47     3074.12     42.60 o
   0   6   4      199.11      196.91     20.86 o
   1   6   4      455.56      479.72     25.90 o
   2   6   4      507.24      481.21     27.44 o
   3   6   4       63.23       40.41     50.77 o
   4   6   4       38.99       13.29     53.71 o
   5   6   4       51.53       80.20     66.14 o
   6   6   4        1.20      -44.78     68.00 o
   7   6   4        2.57       56.91     37.51 o
   8   6   4        0.73       43.35     87.14 o
  -9   7   4       19.72      -77.13     77.13 o
  -8   7   4       40.15       91.04     73.12 o
  -7   7   4        1.36      -24.55     67.80 o
  -6   7   4       83.44       88.71     67.44 o
  -5   7   4      162.57      161.74     28.60 o
  -4   7   4       82.58      111.46     22.91 o
  -3   7   4      152.16      163.51     21.43 o
  -2   7   4       68.19       65.44     21.26 o
  -1   7   4      445.37      450.56     25.77 o
   0   7   4        4.44      -43.11     43.11 o
   1   7   4      138.09      167.52     20.68 o
   2   7   4        5.29       29.46     38.02 o
   3   7   4       72.69      103.47     22.78 o
   4   7   4      784.76      742.98     37.44 o
   5   7   4      270.46      246.86     36.25 o
   6   7   4        3.49      -81.12     81.12 o
   7   7   4       53.59       30.62     74.21 o
   8   7   4        3.85      -83.20     83.20 o
  -9   8   4        7.45       50.68     37.27 o
  -8   8   4      142.25       87.38     83.65 o
  -7   8   4        4.35       50.79     62.84 o
  -6   8   4      202.99       80.84     74.09 o
  -5   8   4      357.16      362.33     31.23 o
  -4   8   4      181.28      186.19     26.12 o
  -3   8   4       28.79       58.08     20.47 o
  -2   8   4     1492.90     1514.62     38.46 o
  -1   8   4      119.93      110.33     21.52 o
   0   8   4       96.30      120.88     19.69 o
   1   8   4      114.65      101.26     21.77 o
   2   8   4        0.12       27.83     40.28 o
   3   8   4      343.99      310.01     29.65 o
   4   8   4      400.68      352.21     33.62 o
   5   8   4       10.38       45.32     65.58 o
   6   8   4      203.75      139.70     36.71 o
   7   8   4       42.27       15.56     79.36 o
   8   8   4        1.42       44.36     99.18 o
  -9   9   4       18.27      -51.04     80.70 o
  -8   9   4       40.13       -7.57     80.44 o
  -7   9   4        4.35       39.44     68.30 o
  -6   9   4      173.54      192.31     31.56 o
  -5   9   4     1099.16     1165.79     43.67 o
  -4   9   4       67.72       16.14     54.70 o
  -3   9   4      134.68      168.20     22.74 o
  -2   9   4      477.74      448.04     27.20 o
  -1   9   4      329.10      314.89     26.01 o
   0   9   4      521.30      541.62     29.68 o
   1   9   4      772.57      870.15     33.07 o
   2   9   4        0.92       44.53     45.45 o
   3   9   4       13.71       59.66     51.49 o
   4   9   4      322.19      312.96     34.49 o
   5   9   4       49.87       -5.85     72.83 o
   6   9   4       30.98        6.86     77.24 o
   7   9   4       65.74       15.86     91.77 o
   8   9   4       28.34       89.85     68.43 o
  -9  10   4       11.62      -26.64     96.04 o
  -8  10   4       22.76       70.80     73.38 o
  -7  10   4      225.57      234.76     37.63 o
  -6  10   4      347.16      323.75     35.72 o
  -5  10   4      104.69      109.60     30.93 o
  -4  10   4      350.11      325.10     31.41 o
  -3  10   4      263.57      263.89     27.56 o
  -2  10   4       57.62       79.61     57.10 o
  -1  10   4     1419.64     1369.10     37.99 o
   0  10   4      625.14      616.33     31.74 o
   1  10   4       16.81      -18.02     48.50 o
   2  10   4       28.51      -19.86     49.77 o
   3  10   4       20.43       58.57     59.60 o
   4  10   4        6.21       67.63     52.79 o
   5  10   4      689.33      689.14     43.28 o
   6  10   4       62.98       42.22     37.63 o
   7  10   4        4.47      -72.78     72.78 o
  -9  11   4        0.62      -83.39     89.34 o
  -8  11   4       21.89      -90.37     90.37 o
  -7  11   4       51.82        0.00     69.38 o
  -6  11   4        5.18       42.36     59.60 o
  -5  11   4     1475.13     1394.25     49.02 o
  -4  11   4       59.06        0.00     56.73 o
  -3  11   4      387.38      353.84     26.74 o
  -2  11   4      179.10       73.14     55.12 o
  -1  11   4      120.53      134.46     24.18 o
   0  11   4        0.46       40.95     44.51 o
   1  11   4      106.45        7.82     57.68 o
   2  11   4      700.13      686.18     35.60 o
   3  11   4      193.19       47.77     67.89 o
   4  11   4      133.08      129.75     30.85 o
   5  11   4      790.86      705.84     46.59 o
   6  11   4      327.03      137.74     85.47 o
   7  11   4       21.44       33.06     74.86 o
  -8  12   4       11.86       81.38     37.13 o
  -7  12   4       20.07        7.37     79.04 o
  -6  12   4        3.24       31.62     65.41 o
  -5  12   4       18.70       76.45     58.81 o
  -4  12   4        9.46       28.95     52.85 o
  -3  12   4        0.15       61.64     47.42 o
  -2  12   4      181.72      180.64     27.71 o
  -1  12   4       16.31      -24.15     49.30 o
   0  12   4      168.31      123.22     27.85 o
   1  12   4       14.57      -33.83     50.40 o
   2  12   4        6.75      -32.02     56.95 o
   3  12   4       42.49       76.79     27.43 o
   4  12   4        0.16      -17.22     60.47 o
   5  12   4       64.63      -52.44     78.11 o
   6  12   4       90.79      -29.94     84.67 o
   7  12   4        6.30      -33.89     86.40 o
  -8  13   4        1.39       97.59     77.84 o
  -7  13   4        1.75       92.21     72.90 o
  -6  13   4      156.86      150.05     36.04 o
  -5  13   4      134.98       46.06     75.06 o
  -4  13   4       27.78       82.01     58.45 o
  -3  13   4      212.01      171.60     29.49 o
  -2  13   4      190.76       89.23     66.77 o
  -1  13   4        0.34        0.00     50.05 o
   0  13   4      100.03      112.24     24.51 o
   1  13   4       82.52       80.40     27.89 o
   2  13   4      128.41      145.46     29.61 o
   3  13   4        2.23      -27.06     51.64 o
   4  13   4       72.65      115.13     66.66 o
   5  13   4       30.80      -83.91     83.91 o
   6  13   4        2.08        7.76     83.14 o
   7  13   4        1.67       52.22     73.85 o
  -8  14   4        2.77      -27.75     89.19 o
  -7  14   4       32.68      128.34     77.76 o
  -6  14   4       29.52      111.04     71.45 o
  -5  14   4      137.09      122.82     34.23 o
  -4  14   4       87.65      -27.22     65.55 o
  -3  14   4       66.89       15.09     68.06 o
  -2  14   4       18.83      -59.12     59.12 o
  -1  14   4        2.65       65.89     55.68 o
   0  14   4      190.10      192.40     29.56 o
   1  14   4      527.05      564.69     36.13 o
   2  14   4        0.00      -42.35     63.09 o
   3  14   4       11.99      -63.60     65.16 o
   4  14   4      229.72       32.07     79.86 o
   5  14   4       34.50       71.80     81.86 o
   6  14   4        0.20        8.05     81.76 o
   7  14   4        5.27       17.94     86.03 o
  -7  15   4       88.95      106.16     42.43 o
  -6  15   4        2.85       36.41     70.99 o
  -5  15   4       43.26       51.28     69.05 o
  -4  15   4        7.65        5.78     62.00 o
  -3  15   4      118.06      130.11     30.69 o
  -2  15   4        3.32      -64.66     64.66 o
  -1  15   4       15.72       60.87     55.56 o
   0  15   4       20.60      -41.14     66.25 o
   1  15   4       50.24       74.92     71.00 o
   2  15   4      254.03      244.43     34.70 o
   3  15   4      143.23      184.10     34.38 o
   4  15   4        5.80       27.21     79.34 o
   5  15   4        3.56      -45.31     82.73 o
   6  15   4        0.02       67.15     77.84 o
  -7  16   4       19.47      -80.76     89.28 o
  -6  16   4       11.70      -80.59     80.59 o
  -5  16   4       43.17       55.42     70.65 o
  -4  16   4       87.60       89.35     33.10 o
  -3  16   4        2.51      -64.29     64.29 o
  -2  16   4      287.37      129.90     80.47 o
  -1  16   4      386.03      395.23     37.41 o
   0  16   4       76.12       79.56     67.24 o
   1  16   4      188.03      208.95     34.45 o
   2  16   4      108.50       56.52     69.65 o
   3  16   4        1.40       33.87     77.54 o
   4  16   4      194.12      194.08     42.77 o
   5  16   4        8.97      -89.01     89.01 o
   6  16   4        2.85        8.77     77.97 o
  -7  17   4       14.08      -28.16     84.48 o
  -6  17   4       11.92       24.66     86.63 o
  -5  17   4       17.74       51.19     78.43 o
  -4  17   4       34.36      -13.33     74.24 o
  -3  17   4        0.17      -43.80     74.83 o
  -2  17   4        1.91      -54.44     77.70 o
  -1  17   4      129.89      154.99     32.79 o
   0  17   4       54.35       18.38     74.28 o
   1  17   4       52.88       76.51     81.14 o
   2  17   4        7.81       54.05     66.88 o
   3  17   4        5.69      -36.28     81.79 o
   4  17   4      125.55      165.43     93.54 o
   5  17   4       58.73     -100.74    100.74 o
  -6  18   4       11.63      129.55     80.56 o
  -5  18   4       11.38      -54.04     82.06 o
  -4  18   4       36.26       21.21     68.20 o
  -3  18   4      466.91      558.60     42.46 o
  -2  18   4       23.37      -89.46     89.46 o
  -1  18   4       96.53      157.85     36.76 o
   0  18   4       15.60       13.19     72.85 o
   1  18   4        4.20       68.69     74.62 o
   2  18   4       64.87       58.13     80.25 o
   3  18   4      110.78       85.56     82.68 o
   4  18   4      283.04      216.42     47.35 o
   5  18   4        0.19       36.42     88.29 o
  -6  19   4        1.62        0.00     80.13 o
  -5  19   4        0.00        8.14     80.23 o
  -4  19   4      203.81      216.62     38.86 o
  -3  19   4      109.72      127.86     88.72 o
  -2  19   4      133.05       41.54     88.13 o
  -1  19   4       20.01        6.93     74.32 o
   0  19   4        1.31       -7.09     81.19 o
   1  19   4      205.19      207.07     41.24 o
   2  19   4       76.19       85.93     83.03 o
   3  19   4        0.73      -98.24     98.24 o
   4  19   4      301.11      328.28     51.23 o
  -5  20   4       59.51      -42.97     87.23 o
  -4  20   4        0.15      -71.53     85.97 o
  -3  20   4      286.05      290.70     43.72 o
  -2  20   4        9.75      -84.71     84.71 o
  -1  20   4       14.92      -75.05     75.05 o
   0  20   4      139.43      121.98     76.23 o
   1  20   4       25.53      103.36     78.30 o
   2  20   4      131.37      125.86     88.41 o
   3  20   4        0.00       17.86     93.65 o
   4  20   4       75.24      143.29    100.64 o
  -4  21   4       59.91      -58.95     94.16 o
  -3  21   4       41.45      112.66     66.36 o
  -2  21   4       94.44       71.14     91.84 o
  -1  21   4       41.43      119.45     76.80 o
   0  21   4        0.86      -16.37     86.63 o
   1  21   4      103.87      119.62     84.58 o
   2  21   4       47.26       72.09    104.31 o
   3  21   4       24.35      -66.96     96.13 o
  -4  22   4       51.31      142.75     96.91 o
  -3  22   4       33.23       42.80     97.99 o
  -2  22   4        0.08      -90.14     90.14 o
  -1  22   4        1.72      -42.65     91.46 o
   0  22   4        6.09       79.05     87.40 o
   1  22   4        1.87       73.38     78.91 o
   2  22   4       23.78      -29.01     90.21 o
  -2  23   4       15.25      126.16     89.22 o
  -1  23   4      117.65     -115.45    115.45 o
   0  23   4        0.15      -84.76     93.70 o
   1  23   4       38.63       -9.84     98.93 o
 -10   1   5        0.88       59.08     28.90 o
  -9   1   5        1.47       18.72     41.95 o
  -8   1   5       55.22       32.26     42.31 o
  -7   1   5       56.81       89.53     22.70 o
  -6   1   5        0.66       19.01     32.04 o
  -5   1   5       50.95       16.80     31.41 o
  -4   1   5      329.69      312.03     16.98 o
  -3   1   5      100.80       86.00     14.35 o
  -2   1   5      162.75      133.62     12.43 o
  -1   1   5      856.13      648.16     91.33 o
   0   1   5      541.00      575.44     48.80 o
   1   1   5        2.76      -24.73     29.50 o
   2   1   5     1880.50     1823.41     27.48 o
   3   1   5       62.95       58.72     40.69 o
   4   1   5       36.66      -28.02     43.88 o
   5   1   5       39.00       27.89     43.31 o
   6   1   5       51.21       18.81     49.37 o
   7   1   5       13.71       99.59     53.35 o
   8   1   5       19.96      -69.00     69.00 o
 -10   2   5       14.29      -21.47     66.76 o
  -9   2   5        0.25      -43.85     64.79 o
  -8   2   5       40.59        0.00     66.85 o
  -7   2   5       13.55      -62.99     62.99 o
  -6   2   5       23.17       32.14     49.24 o
  -5   2   5       43.91      -11.83     48.77 o
  -4   2   5     2030.09     2113.08     42.98 o
  -3   2   5     3298.67     3086.51     46.65 o
  -2   2   5      312.45      247.26     20.36 o
  -1   2   5        0.21       61.79     38.99 o
   0   2   5      116.27      114.78     19.08 o
   1   2   5       30.09       14.56     40.75 o
   2   2   5        5.14      -23.08     45.62 o
   3   2   5     1110.76     1096.42     35.70 o
   4   2   5      206.44       99.15     61.42 o
   5   2   5      143.28       63.21     72.98 o
   6   2   5        2.76       12.76     65.04 o
   7   2   5       70.32       45.64     83.33 o
   8   2   5       22.66       -8.89     96.99 o
 -10   3   5        0.00      -58.68     75.53 o
  -9   3   5      101.15      -19.71     71.08 o
  -8   3   5      363.91      304.10     35.21 o
  -7   3   5       37.15      -37.76     63.12 o
  -6   3   5       18.41       85.37     49.29 o
  -5   3   5      127.42      108.27     23.55 o
  -4   3   5       15.90      -12.87     41.17 o
  -3   3   5     5653.01     5320.29     59.87 o
  -2   3   5      673.00      617.26     23.76 o
  -1   3   5      263.03      247.53     20.69 o
   0   3   5     2183.45     2123.00     35.66 o
   1   3   5     2260.44     2217.11     40.37 o
   2   3   5       38.75       62.62     44.13 o
   3   3   5     2031.01     2096.03     46.92 o
   4   3   5       17.55       74.12     61.81 o
   5   3   5       62.12       56.46     64.38 o
   6   3   5      210.59      280.47     38.92 o
   7   3   5       54.16       24.37     85.58 o
   8   3   5       23.68      -28.41    102.42 o
 -10   4   5        8.45      -16.15     85.41 o
  -9   4   5       67.62       79.85     66.13 o
  -8   4   5       43.96       64.43     30.72 o
  -7   4   5       10.00        5.90     56.30 o
  -6   4   5      282.51      306.12     33.89 o
  -5   4   5       43.67       25.55     51.10 o
  -4   4   5     1008.37     1067.02     35.18 o
  -3   4   5      424.94      424.64     26.56 o
  -2   4   5      209.21      197.10     21.08 o
  -1   4   5      557.29      498.00     23.98 o
   0   4   5      439.80      400.76     24.58 o
   1   4   5      372.97      422.87     25.32 o
   2   4   5     4692.73     5016.60     64.18 o
   3   4   5      112.55      135.76     25.58 o
   4   4   5        9.97       76.05     55.43 o
   5   4   5      108.64      106.44     33.07 o
   6   4   5       63.61       76.45     79.54 o
   7   4   5       95.46      183.31     39.32 o
   8   4   5       33.05       -9.58     87.33 o
  -9   5   5       35.61       30.82     67.17 o
  -8   5   5       18.04       76.45     60.99 o
  -7   5   5      159.91       67.80     78.22 o
  -6   5   5        2.46      -61.45     61.45 o
  -5   5   5       43.06       26.21     56.64 o
  -4   5   5      174.59      205.97     24.43 o
  -3   5   5       13.27       21.97     43.60 o
  -2   5   5      645.52      640.70     28.46 o
  -1   5   5       80.75      125.29     19.65 o
   0   5   5      272.04      288.51     24.63 o
   1   5   5      332.59      341.33     25.52 o
   2   5   5      570.09      597.71     30.71 o
   3   5   5      383.27      436.15     30.85 o
   4   5   5       45.47       87.70     59.67 o
   5   5   5       99.73       99.46     33.26 o
   6   5   5        0.25       28.26     70.66 o
   7   5   5       11.28       91.85     86.38 o
   8   5   5       11.66       -9.65     94.10 o
  -9   6   5        0.05       52.08     33.16 o
  -8   6   5      101.76       72.50     76.73 o
  -7   6   5       17.54      -57.36     80.36 o
  -6   6   5        0.94        5.42     56.61 o
  -5   6   5      329.91      322.20     30.40 o
  -4   6   5       10.52        7.51     48.06 o
  -3   6   5      418.17      460.82     27.83 o
  -2   6   5      269.52      257.20     24.82 o
  -1   6   5      468.82      508.74     26.62 o
   0   6   5       24.29      -37.11     45.24 o
   1   6   5      292.87      289.97     25.81 o
   2   6   5      275.44      314.69     27.05 o
   3   6   5        0.04      -54.26     54.26 o
   4   6   5      708.43      769.30     41.55 o
   5   6   5      207.09      254.81     37.55 o
   6   6   5      105.99      108.14     81.88 o
   7   6   5       42.77      -89.78     89.78 o
   8   6   5        3.62      156.35    100.61 o
  -9   7   5        3.71        0.00     38.27 o
  -8   7   5      376.43      369.09     42.83 o
  -7   7   5       49.06      -65.83     84.31 o
  -6   7   5        0.07      -67.84     67.84 o
  -5   7   5      143.41       46.45     58.76 o
  -4   7   5      666.10      647.42     33.54 o
  -3   7   5      206.40      234.77     24.33 o
  -2   7   5      374.84      449.12     26.83 o
  -1   7   5       73.52       84.68     47.81 o
   0   7   5        0.08       21.82     21.08 o
   1   7   5      197.63      223.87     24.51 o
   2   7   5     1306.17     1301.87     40.20 o
   3   7   5     1195.79     1253.21     43.16 o
   4   7   5      628.34      647.72     40.74 o
   5   7   5       18.32      -68.21     73.10 o
   6   7   5       29.27      -66.28     79.66 o
   7   7   5       57.30       17.26     88.00 o
   8   7   5       23.34     -101.39    101.39 o
  -9   8   5       23.22     -101.72    101.72 o
  -8   8   5        0.74       54.94     72.36 o
  -7   8   5        3.83       27.22     77.59 o
  -6   8   5      169.16      115.15     80.19 o
  -5   8   5        8.70       77.36     45.35 o
  -4   8   5      264.68      256.76     27.46 o
  -3   8   5       77.25       33.56     45.21 o
  -2   8   5      130.06      158.17     23.19 o
  -1   8   5       44.07       45.80     44.13 o
   0   8   5     1776.55     1743.11     41.00 o
   1   8   5     2254.17     2417.46     49.16 o
   2   8   5       14.51       55.69     54.53 o
   3   8   5      293.42      328.13     31.84 o
   4   8   5       61.66       48.50     70.46 o
   5   8   5      232.86      275.15     37.31 o
   6   8   5        1.15       45.20     82.52 o
   7   8   5        1.20      -52.69     80.48 o
  -9   9   5        0.46       27.75     86.27 o
  -8   9   5       22.50       32.63     76.53 o
  -7   9   5        2.44        7.05     75.54 o
  -6   9   5      428.38      428.46     38.01 o
  -5   9   5        0.67       10.11     46.87 o
  -4   9   5       10.76       52.70     50.45 o
  -3   9   5       30.36      -27.76     47.42 o
  -2   9   5      526.45      630.79     32.12 o
  -1   9   5      293.16      298.72     27.66 o
   0   9   5       89.85       49.24     23.85 o
   1   9   5      113.74      121.80     25.46 o
   2   9   5      310.50      264.50     30.31 o
   3   9   5      163.42      134.88     29.78 o
   4   9   5       17.60        0.00     64.42 o
   5   9   5       87.10       52.69     74.50 o
   6   9   5        6.86      -54.07     88.42 o
   7   9   5        1.66       98.45     92.59 o
  -9  10   5        1.02       28.97     90.08 o
  -8  10   5        5.97      -33.93     81.37 o
  -7  10   5        0.31      -43.85     73.80 o
  -6  10   5       34.00       62.10     69.15 o
  -5  10   5       29.77       15.90     58.79 o
  -4  10   5       92.93      113.56     26.56 o
  -3  10   5      128.73      152.00     26.30 o
  -2  10   5      593.01      650.35     34.53 o
  -1  10   5       58.35       30.58     52.41 o
   0  10   5       28.87       46.35     46.35 o
   1  10   5      180.32      198.89     26.55 o
   2  10   5      560.09      546.86     34.34 o
   3  10   5      362.90      368.69     33.99 o
   4  10   5       41.41       72.80     31.74 o
   5  10   5       71.28      112.01     37.32 o
   6  10   5       18.89       79.32     83.94 o
   7  10   5        2.69      -96.68     96.68 o
  -9  11   5        1.69       20.16     93.48 o
  -8  11   5        0.27      -35.31     84.67 o
  -7  11   5      359.71      292.08     43.14 o
  -6  11   5        2.49      -68.87     68.87 o
  -5  11   5      115.74      173.28     30.67 o
  -4  11   5       11.30       88.53     57.77 o
  -3  11   5        9.02       62.93     50.86 o
  -2  11   5       38.69       59.33     47.94 o
  -1  11   5      290.64      286.85     28.05 o
   0  11   5      888.88      830.73     38.23 o
   1  11   5      481.31      489.86     32.62 o
   2  11   5        9.08       79.62     54.82 o
   3  11   5       31.10      115.33     65.06 o
   4  11   5      206.07      167.66     36.88 o
   5  11   5      210.16       34.55     89.31 o
   6  11   5        0.77       63.90     86.02 o
   7  11   5        4.70     -106.19    106.19 o
  -8  12   5       27.90      -35.96     94.29 o
  -7  12   5        0.53       75.67     33.78 o
  -6  12   5      158.86      161.93     36.48 o
  -5  12   5        7.30       68.80     56.17 o
  -4  12   5       32.12       86.63     55.59 o
  -3  12   5       23.35       14.04     50.64 o
  -2  12   5        0.74      -44.41     59.91 o
  -1  12   5      488.52      457.65     33.62 o
   0  12   5      852.90      889.46     37.86 o
   1  12   5      252.78      258.86     29.13 o
   2  12   5        0.16      -40.03     60.88 o
   3  12   5       72.82       27.78     79.15 o
   4  12   5      319.83      280.83     40.71 o
   5  12   5       12.21      -80.79     80.79 o
   6  12   5       60.37       16.49     86.51 o
   7  12   5       19.08        9.38     83.31 o
  -8  13   5        0.10       56.22     82.75 o
  -7  13   5       36.92      -32.29     84.66 o
  -6  13   5      141.19       97.13     74.72 o
  -5  13   5       32.04       90.60     60.10 o
  -4  13   5        9.88        0.00     66.11 o
  -3  13   5      214.89      178.35     32.31 o
  -2  13   5       46.07       52.28     59.18 o
  -1  13   5      278.71      304.38     32.67 o
   0  13   5        0.14       37.97     56.16 o
   1  13   5       19.55       -9.95     62.91 o
   2  13   5       20.22       10.71     63.35 o
   3  13   5       38.53       17.70     70.05 o
   4  13   5       79.25      -59.59     89.57 o
   5  13   5       20.77      105.18     82.98 o
   6  13   5        0.07       -8.54     83.26 o
  -8  14   5        7.78      136.80     90.62 o
  -7  14   5       27.55      -33.71     85.97 o
  -6  14   5       21.25      116.37     79.01 o
  -5  14   5       65.48       63.65     75.85 o
  -4  14   5        5.42       68.63     52.42 o
  -3  14   5       13.87       37.15     59.81 o
  -2  14   5       23.58      -60.36     60.36 o
  -1  14   5       36.77      -10.05     63.54 o
   0  14   5       37.90       91.98     57.36 o
   1  14   5      310.22      383.84     34.43 o
   2  14   5       29.99        5.73     70.46 o
   3  14   5       62.29       72.56     33.07 o
   4  14   5       17.78       45.05     36.46 o
   5  14   5        0.46       15.73     70.35 o
   6  14   5        3.50        8.87     90.04 o
  -7  15   5        3.94       44.06     85.90 o
  -6  15   5       71.89      122.10     73.99 o
  -5  15   5       85.69      107.35     72.88 o
  -4  15   5       23.86      -70.38     70.38 o
  -3  15   5      168.98      139.30     32.89 o
  -2  15   5      120.24      189.57     33.74 o
  -1  15   5       42.34      -26.95     59.29 o
   0  15   5      109.94       49.46     67.98 o
   1  15   5       59.07       40.25     74.74 o
   2  15   5       11.47       73.72     60.20 o
   3  15   5       66.68       72.83     34.19 o
   4  15   5      100.98       74.00     76.18 o
   5  15   5       20.97       57.82     76.16 o
   6  15   5        1.40     -102.02    102.02 o
  -7  16   5       15.57      -64.51     92.63 o
  -6  16   5        7.42       24.03     79.69 o
  -5  16   5        0.10      -84.91     84.91 o
  -4  16   5      378.52      420.63     39.23 o
  -3  16   5      206.00      201.51     36.14 o
  -2  16   5       32.95       34.81     69.61 o
  -1  16   5        5.49      103.97     58.34 o
   0  16   5      489.46      511.67     39.10 o
   1  16   5      194.77      166.01     36.07 o
   2  16   5      139.32       98.75     67.46 o
   3  16   5       87.05       14.28     78.83 o
   4  16   5       80.98      -47.06     88.04 o
   5  16   5       48.07       34.76     84.27 o
  -7  17   5       28.43       62.15     45.72 o
  -6  17   5      125.38      117.72    101.61 o
  -5  17   5       25.77       22.38     71.94 o
  -4  17   5        4.27       81.53     68.61 o
  -3  17   5      933.76      951.89     49.12 o
  -2  17   5      816.15      782.84     48.93 o
  -1  17   5       57.48      123.69     68.31 o
   0  17   5      107.84      114.03     74.41 o
   1  17   5      499.19      405.06     43.58 o
   2  17   5        8.81      105.87     72.32 o
   3  17   5       72.71      129.56     74.29 o
   4  17   5       39.13      -89.31     89.31 o
   5  17   5       19.84      -87.92     87.92 o
  -6  18   5        5.60      -70.64     88.30 o
  -5  18   5        4.69       -7.87     76.64 o
  -4  18   5      257.67      143.88     85.12 o
  -3  18   5      188.61      115.33     84.46 o
  -2  18   5       60.60      -95.91     95.91 o
  -1  18   5       42.92       33.08     77.44 o
   0  18   5      114.23       81.49     81.49 o
   1  18   5       43.11        0.00     87.09 o
   2  18   5       58.89       92.43     38.21 o
   3  18   5       34.43      -48.85     91.39 o
   4  18   5       38.93       62.00     87.24 o
   5  18   5        1.75      -87.19     87.19 o
  -6  19   5       12.58      -27.82     94.99 o
  -5  19   5        6.27       99.49     88.52 o
  -4  19   5       12.42        0.00     72.22 o
  -3  19   5       65.66      -50.45     93.15 o
  -2  19   5       17.92       77.44     72.82 o
  -1  19   5      475.94      502.91     44.12 o
   0  19   5      142.18      116.42     88.52 o
   1  19   5       70.29        0.00     69.84 o
   2  19   5      130.12       89.07     90.52 o
   3  19   5       24.06       34.80     92.09 o
   4  19   5        6.62      -56.53     95.15 o
  -5  20   5       22.69       69.90     81.02 o
  -4  20   5        3.86        0.00     78.92 o
  -3  20   5       26.30       45.93     77.30 o
  -2  20   5      250.43      215.05     41.34 o
  -1  20   5      141.18      -30.23    100.24 o
   0  20   5       71.22       58.83     39.68 o
   1  20   5       51.56      146.99     84.87 o
   2  20   5        0.03      -95.01     95.01 o
   3  20   5        1.05       92.95     77.77 o
  -4  21   5        0.91      -51.12     86.04 o
  -3  21   5       66.74        0.00     89.03 o
  -2  21   5       71.21      -87.89     96.21 o
  -1  21   5       22.60       56.47     81.87 o
   0  21   5        0.05       20.36     38.16 o
   1  21   5       49.13      122.38     83.84 o
   2  21   5        3.05     -105.02    105.02 o
   3  21   5        9.40      129.16     84.89 o
  -3  22   5       13.94       43.13     84.08 o
  -2  22   5        1.23       34.04     79.82 o
  -1  22   5        4.07       77.53     74.60 o
   0  22   5        4.07       71.25     82.60 o
   1  22   5        0.09       28.07     87.27 o
   2  22   5       23.31      168.90     96.83 o
  -2  23   5        0.00       27.16     90.10 o
  -1  23   5       22.04      -55.14    100.67 o
   0  23   5        1.29        9.53     84.63 o
 -10   0   6       13.11       37.94     78.51 o
  -9   0   6      182.06      122.15     33.05 o
  -8   0   6       10.53      -50.43     59.03 o
  -7   0   6      157.14      186.34     28.79 o
  -6   0   6     1393.57     1415.45     44.74 o
  -5   0   6     2189.17     2232.39     50.71 o
  -4   0   6     1465.94     1428.72     40.35 o
  -3   0   6     1402.91     1402.82     35.67 o
  -2   0   6     3405.63     3203.79     47.06 o
  -1   0   6        0.04      -24.40     39.34 o
   0   0   6     1013.72      951.07     29.99 o
   1   0   6       96.82       98.31     21.23 o
   2   0   6     1031.71      982.59     34.49 o
   3   0   6        0.40        0.00     49.91 o
   4   0   6      106.77       96.32     28.11 o
   5   0   6      215.70      238.70     36.84 o
   6   0   6        3.48       62.77     75.44 o
   7   0   6        2.90      -91.26     93.49 o
   8   0   6       77.45      165.18     91.67 o
 -10   1   6       17.09       40.86     47.86 o
  -9   1   6        3.13      -49.33     49.33 o
  -8   1   6       95.73       97.12     24.83 o
  -7   1   6       25.71       10.05     41.02 o
  -6   1   6       60.22      102.89     56.16 o
  -5   1   6      798.16      824.01     25.06 o
  -4   1   6       54.73       16.65     32.75 o
  -3   1   6       45.24       52.61     43.03 o
  -2   1   6      277.29      271.91     15.43 o
  -1   1   6      103.77       48.81     39.18 o
   0   1   6       84.83       29.77     31.51 o
   1   1   6     1233.64     1290.83     24.44 o
   2   1   6       28.24       30.49     43.65 o
   3   1   6       28.19        7.25     38.49 o
   4   1   6        8.13      -43.98     43.98 o
   5   1   6      161.06      122.83     31.10 o
   6   1   6       23.38       54.16     52.26 o
   7   1   6       47.95      103.85     37.14 o
   8   1   6       24.74       63.41     86.63 o
 -10   2   6       12.85      -79.67     79.67 o
  -9   2   6       12.45       27.63     64.78 o
  -8   2   6        6.28      -43.36     69.25 o
  -7   2   6       29.81       33.66     58.32 o
  -6   2   6      486.85      437.68     34.35 o
  -5   2   6      107.87      112.19     26.21 o
  -4   2   6       14.78       10.38     43.60 o
  -3   2   6      882.98      955.90     32.84 o
  -2   2   6        0.75      -26.83     41.21 o
  -1   2   6      426.44      407.57     22.53 o
   0   2   6        6.03       63.41     42.93 o
   1   2   6       91.95      108.48     22.09 o
   2   2   6       13.30      -23.86     46.37 o
   3   2   6      458.40      477.67     32.16 o
   4   2   6       28.30      -19.72     64.28 o
   5   2   6       25.98       11.93     72.04 o
   6   2   6      117.61       70.13     39.68 o
   7   2   6       63.84       83.39     43.13 o
   8   2   6        6.80       79.75     95.61 o
 -10   3   6       15.56       49.96     73.53 o
  -9   3   6       12.27      -29.03     71.84 o
  -8   3   6        5.47       97.79     68.68 o
  -7   3   6       31.50      -17.60     63.45 o
  -6   3   6       69.29       87.39     58.84 o
  -5   3   6      151.74      162.08     25.62 o
  -4   3   6        0.00       10.57     45.29 o
  -3   3   6       11.40      -28.56     46.95 o
  -2   3   6     1340.78     1384.92     34.45 o
  -1   3   6      797.16      753.94     28.49 o
   0   3   6     1300.19     1309.08     34.41 o
   1   3   6       19.28       27.20     42.20 o
   2   3   6     1138.49     1100.06     36.90 o
   3   3   6      237.55      239.63     29.56 o
   4   3   6       10.99      -60.23     63.87 o
   5   3   6       43.32       48.52     71.76 o
   6   3   6        7.85        0.00     85.65 o
   7   3   6        2.29      -77.96     96.06 o
   8   3   6       18.73      -50.48    105.41 o
 -10   4   6        3.94      -26.09     75.29 o
  -9   4   6        2.27      -68.64     75.89 o
  -8   4   6        4.25      -74.29     74.29 o
  -7   4   6       16.69       91.27     54.76 o
  -6   4   6       49.49       10.48     60.68 o
  -5   4   6      477.88      453.15     32.92 o
  -4   4   6      529.48      552.77     29.40 o
  -3   4   6      517.50      526.81     28.78 o
  -2   4   6     1396.14     1463.38     36.33 o
  -1   4   6        5.94      -22.39     41.51 o
   0   4   6     1098.30     1111.11     33.60 o
   1   4   6     1841.63     1895.78     41.96 o
   2   4   6      324.20      332.48     28.91 o
   3   4   6        0.02       81.21     51.47 o
   4   4   6       45.43      101.52     28.05 o
   5   4   6       58.48       30.92     75.48 o
   6   4   6      127.85      191.32     40.27 o
   7   4   6       31.40       35.20     87.98 o
   8   4   6        5.46       30.70     95.46 o
  -9   5   6        0.28       16.02     74.27 o
  -8   5   6       38.91       71.44     77.61 o
  -7   5   6       26.92      -56.54     77.71 o
  -6   5   6      345.82      293.51     35.07 o
  -5   5   6       83.14       44.36     53.96 o
  -4   5   6        2.61       22.73     46.39 o
  -3   5   6      463.95      484.07     27.05 o
  -2   5   6        3.99       18.46     39.16 o
  -1   5   6        4.07       17.69     43.32 o
   0   5   6     1075.10     1154.89     34.01 o
   1   5   6      212.88      195.47     23.49 o
   2   5   6     1735.13     1805.17     44.45 o
   3   5   6      163.00      183.23     29.02 o
   4   5   6      428.53      452.65     37.84 o
   5   5   6        0.77      -44.25     72.34 o
   6   5   6        3.84      -88.87     88.87 o
   7   5   6        0.00       26.83     91.64 o
   8   5   6       14.78      155.52     99.99 o
  -9   6   6        0.16      -86.39     86.39 o
  -8   6   6        0.06      104.16     64.00 o
  -7   6   6       86.15       19.43     78.51 o
  -6   6   6       16.31       87.62     62.44 o
  -5   6   6       79.96       64.05     57.50 o
  -4   6   6       47.58       43.97     22.93 o
  -3   6   6       39.30       25.07     47.38 o
  -2   6   6     1493.60     1441.57     38.32 o
  -1   6   6     1615.11     1549.37     38.65 o
   0   6   6        0.02       12.88     41.46 o
   1   6   6       21.38      -47.61     47.61 o
   2   6   6      216.77      267.91     27.05 o
   3   6   6      760.77      800.81     37.91 o
   4   6   6      188.52      176.98     33.17 o
   5   6   6      193.89      225.89     36.83 o
   6   6   6       16.95      -79.83     79.83 o
   7   6   6       21.98       90.97     88.20 o
  -9   7   6       12.99       78.99     69.66 o
  -8   7   6       25.69       -7.73     79.95 o
  -7   7   6      245.00      256.67     36.67 o
  -6   7   6       13.36        0.00     55.23 o
  -5   7   6        9.47      -47.50     54.99 o
  -4   7   6      307.46      320.95     28.22 o
  -3   7   6       79.85       75.35     48.25 o
  -2   7   6      204.36      205.92     24.16 o
  -1   7   6      478.10      520.87     28.55 o
   0   7   6        2.46      -20.52     43.53 o
   1   7   6      683.32      703.56     32.94 o
   2   7   6      109.44      107.04     24.60 o
   3   7   6      112.29      123.49     28.62 o
   4   7   6        6.64      -67.58     67.58 o
   5   7   6       22.02       93.02     59.42 o
   6   7   6       61.16       23.67     78.49 o
   7   7   6        0.00      -18.52     92.60 o
  -9   8   6        2.16      110.02     77.79 o
  -8   8   6        0.01       16.06     79.45 o
  -7   8   6       16.34      -20.69     74.60 o
  -6   8   6      193.32      172.29     34.63 o
  -5   8   6       17.36       44.59     53.59 o
  -4   8   6      107.19       93.02     27.16 o
  -3   8   6       70.31       60.07     23.93 o
  -2   8   6        7.43      -44.36     47.90 o
  -1   8   6     3247.94     3372.16     56.11 o
   0   8   6       43.86       54.71     46.00 o
   1   8   6      330.40      366.87     29.33 o
   2   8   6      771.03      805.89     37.48 o
   3   8   6      145.04      167.34     28.83 o
   4   8   6       21.16       28.94     66.25 o
   5   8   6       31.00        0.00     85.37 o
   6   8   6        7.08      -40.34     76.97 o
   7   8   6       99.18       37.73     97.10 o
  -9   9   6       27.44       76.53     94.70 o
  -8   9   6       37.72        8.34     76.85 o
  -7   9   6      110.39      133.33     36.68 o
  -6   9   6       44.66      -12.10     73.63 o
  -5   9   6      158.63      168.24     29.11 o
  -4   9   6       72.21       81.61     24.01 o
  -3   9   6      244.24      273.72     28.57 o
  -2   9   6     2823.73     3029.51     56.37 o
  -1   9   6        4.78       19.14     48.59 o
   0   9   6        2.49        7.81     48.10 o
   1   9   6      281.88      283.01     28.31 o
   2   9   6      176.00      180.82     29.72 o
   3   9   6       65.15       15.55     67.79 o
   4   9   6      245.73      231.06     36.12 o
   5   9   6      144.85      172.30     39.00 o
   6   9   6      102.77       66.19     93.60 o
   7   9   6       51.16      -38.49     89.22 o
  -9  10   6        6.42       39.24     88.84 o
  -8  10   6       13.79       42.59     77.60 o
  -7  10   6       53.72       29.16     70.67 o
  -6  10   6       72.77      -37.20     67.91 o
  -5  10   6      147.12       80.22     72.35 o
  -4  10   6      276.88      306.71     30.80 o
  -3  10   6      125.19       98.20     26.17 o
  -2  10   6      313.29      335.22     30.17 o
  -1  10   6      600.71      634.05     34.65 o
   0  10   6     1447.51     1468.56     43.42 o
   1  10   6      796.99      800.04     37.19 o
   2  10   6      129.64      113.08     58.83 o
   3  10   6      366.76      296.12     37.02 o
   4  10   6       24.56      -73.84     75.36 o
   5  10   6      334.93      390.02     41.79 o
   6  10   6        3.71      136.00     87.52 o
   7  10   6       15.29       68.78     90.59 o
  -9  11   6        0.00      102.33     77.93 o
  -8  11   6       13.65      -79.76     90.82 o
  -7  11   6       60.07       37.92     73.93 o
  -6  11   6      121.60      135.28     34.84 o
  -5  11   6        0.59       16.86     50.56 o
  -4  11   6      503.68      522.46     35.33 o
  -3  11   6        5.21       23.18     47.96 o
  -2  11   6      291.45      297.75     29.15 o
  -1  11   6       56.31       34.60     50.07 o
   0  11   6       37.68      -30.83     55.89 o
   1  11   6        1.53      -57.23     57.23 o
   2  11   6        0.03       55.50     50.71 o
   3  11   6        0.29       61.98     68.79 o
   4  11   6        1.46       83.54     72.42 o
   5  11   6       10.28       22.28     82.36 o
   6  11   6       74.76       78.40     40.79 o
   7  11   6        0.14      -98.87    100.83 o
  -8  12   6        0.44       -9.23     84.09 o
  -7  12   6       36.87       86.96     63.74 o
  -6  12   6      326.85      343.34     40.40 o
  -5  12   6        1.49        5.91     63.35 o
  -4  12   6       52.36      -58.35     62.54 o
  -3  12   6        0.92       44.27     48.93 o
  -2  12   6        0.03        9.40     53.15 o
  -1  12   6      347.80      375.64     32.76 o
   0  12   6        0.08        4.72     54.44 o
   1  12   6      114.57       54.57     54.12 o
   2  12   6      398.50      449.55     35.15 o
   3  12   6      146.74      185.04     33.55 o
   4  12   6       29.80        6.73     74.03 o
   5  12   6        8.51      -69.49     81.35 o
   6  12   6       10.26       62.16     78.93 o
  -8  13   6        6.57       28.87     79.95 o
  -7  13   6       40.51       16.50     76.54 o
  -6  13   6       50.57       56.81     63.52 o
  -5  13   6       60.36       98.07     32.78 o
  -4  13   6      706.17      666.17     43.37 o
  -3  13   6       94.64      -46.94     66.99 o
  -2  13   6       16.43      -15.02     59.46 o
  -1  13   6        1.88      -54.52     57.16 o
   0  13   6      888.31      930.46     43.26 o
   1  13   6      482.87      504.71     39.96 o
   2  13   6      149.73       39.98     76.85 o
   3  13   6        2.48      -72.06     72.06 o
   4  13   6        3.01       -7.07     75.19 o
   5  13   6       42.10       88.52     83.25 o
   6  13   6        9.43      -55.16    100.71 o
  -8  14   6        7.20     -107.68    107.68 o
  -7  14   6        0.66      -25.88     90.88 o
  -6  14   6       96.55      150.54     37.62 o
  -5  14   6      138.48      125.09     38.60 o
  -4  14   6       26.31      -69.55     69.55 o
  -3  14   6        0.46       71.90     60.84 o
  -2  14   6        6.60       42.67     49.45 o
  -1  14   6       77.45      100.69     63.81 o
   0  14   6      218.70      113.75     73.28 o
   1  14   6       51.58       51.10     70.23 o
   2  14   6      104.67       30.45     72.83 o
   3  14   6       89.90      114.19     33.06 o
   4  14   6       69.92       52.14     87.81 o
   5  14   6        0.02      -72.86     72.86 o
   6  14   6        1.37       19.08     94.43 o
  -7  15   6      116.98       72.15     89.29 o
  -6  15   6       24.17       -7.81     83.02 o
  -5  15   6      252.85      275.67     38.07 o
  -4  15   6      299.17      291.96     37.62 o
  -3  15   6      219.21      202.11     33.63 o
  -2  15   6        8.56      -60.08     60.08 o
  -1  15   6        4.98      -62.26     65.27 o
   0  15   6      480.10      499.69     38.72 o
   1  15   6      284.14      275.21     37.82 o
   2  15   6      101.76       77.97     74.65 o
   3  15   6      276.44      204.77     39.09 o
   4  15   6       28.31       43.67     39.26 o
   5  15   6       16.71      -35.29     87.32 o
  -7  16   6        0.53      -92.94     92.94 o
  -6  16   6       49.93        0.00     82.78 o
  -5  16   6        4.56      -80.16     80.16 o
  -4  16   6        0.00      -73.62     73.62 o
  -3  16   6       23.03      -18.66     68.98 o
  -2  16   6       17.28      -74.23     74.23 o
  -1  16   6        5.48       66.47     65.92 o
   0  16   6      289.75      196.90     39.31 o
   1  16   6        4.23      -77.65     77.65 o
   2  16   6        0.07      -55.48     80.88 o
   3  16   6       37.64      -45.22     80.46 o
   4  16   6        0.77      -33.25     91.82 o
   5  16   6       13.75       18.53     79.69 o
  -7  17   6        9.05       49.39    105.00 o
  -6  17   6        3.25       86.02     77.90 o
  -5  17   6        3.17        7.64     79.78 o
  -4  17   6        0.43       48.89     64.39 o
  -3  17   6      151.56      145.07     36.16 o
  -2  17   6      151.83       38.55     80.24 o
  -1  17   6       62.15       25.77     71.76 o
   0  17   6        9.34      -33.11     78.07 o
   1  17   6       37.65      -27.77     70.79 o
   2  17   6      134.61      162.93     93.67 o
   3  17   6       42.72       48.13     78.59 o
   4  17   6        1.53      -35.24     84.48 o
   5  17   6        5.76       78.05     90.47 o
  -6  18   6        1.25      -93.41     93.41 o
  -5  18   6        4.18      -85.93     85.93 o
  -4  18   6       62.24      118.10     71.56 o
  -3  18   6       80.74      -76.87     80.60 o
  -2  18   6       68.06       20.49     73.88 o
  -1  18   6       25.23       48.06     79.19 o
   0  18   6        4.71      108.42     31.86 o
   1  18   6       92.37       37.09     84.91 o
   2  18   6       56.08       -7.90     84.03 o
   3  18   6        6.34      -25.63     87.54 o
   4  18   6        3.65       46.70     91.02 o
  -6  19   6       13.21      -97.58     97.58 o
  -5  19   6       12.50       67.79     81.29 o
  -4  19   6       27.92       67.57     36.63 o
  -3  19   6       48.28       51.83     81.45 o
  -2  19   6       37.66       87.07     73.29 o
  -1  19   6       57.94      125.19     35.36 o
   0  19   6       58.64       75.43     84.00 o
   1  19   6       14.30       55.44     78.01 o
   2  19   6       83.25      109.72     77.81 o
   3  19   6        0.29       18.21     90.14 o
   4  19   6       14.93       29.74     92.47 o
  -5  20   6        7.27      115.97     66.16 o
  -4  20   6        1.13       65.87     76.35 o
  -3  20   6       43.87        7.85     79.63 o
  -2  20   6       14.21        0.00     80.12 o
  -1  20   6        4.54      -31.15     74.71 o
   0  20   6       96.66       88.50     80.86 o
   1  20   6        0.03      -59.19     82.41 o
   2  20   6       42.68      -72.08    102.73 o
   3  20   6       35.96      135.80    101.73 o
  -4  21   6       17.18       17.39     74.79 o
  -3  21   6        9.29      -49.86     88.72 o
  -2  21   6       63.55       49.11     94.05 o
  -1  21   6        0.68       41.44     75.51 o
   0  21   6       25.94      111.51     73.29 o
   1  21   6       55.45      117.30     86.07 o
   2  21   6       17.04      -48.06     94.66 o
  -3  22   6        7.03       26.39     84.83 o
  -2  22   6       77.74       26.08     98.70 o
  -1  22   6       21.20       61.73     89.50 o
   0  22   6       47.28       -9.14     83.27 o
   1  22   6       12.79       76.98     89.25 o
 -10   1   7        1.55        8.00     58.45 o
  -9   1   7       83.53       67.13     45.22 o
  -8   1   7      145.97      167.80     21.10 o
  -7   1   7        0.71       48.77     37.91 o
  -6   1   7        7.63       18.75     37.78 o
  -5   1   7      162.43      197.85     78.75 o
  -4   1   7        7.20      -28.70     29.94 o
  -3   1   7     1419.82     1458.02     98.76 o
  -2   1   7      741.33      763.02     23.23 o
  -1   1   7     1611.64     1520.63     25.05 o
   0   1   7        0.19      -28.69     28.69 o
   1   1   7      391.71      387.83     20.19 o
   2   1   7       23.83       10.33     35.53 o
   3   1   7      115.34       98.14     96.39 o
   4   1   7       40.91       -5.54     46.82 o
   5   1   7        6.35       63.53     51.08 o
   6   1   7        1.13       27.20     30.87 o
   7   1   7        1.22      -60.46     66.81 o
 -10   2   7        9.93       25.94     77.82 o
  -9   2   7        0.72      -28.93     73.75 o
  -8   2   7       77.05      -12.79     76.15 o
  -7   2   7       12.48       40.28     56.67 o
  -6   2   7        2.16      -30.54     52.90 o
  -5   2   7        6.26       17.02     49.62 o
  -4   2   7     1186.85     1158.54     35.94 o
  -3   2   7      739.66      733.30     29.28 o
  -2   2   7     5110.51     5093.98     60.84 o
  -1   2   7      929.14      886.70     29.72 o
   0   2   7       36.14      -17.86     43.75 o
   1   2   7      658.54      666.79     29.99 o
   2   2   7      316.35      306.40     26.87 o
   3   2   7       58.30       96.65     53.45 o
   4   2   7        5.55       26.17     63.91 o
   5   2   7       78.97       50.18     72.61 o
   6   2   7       15.79      -86.23     86.23 o
   7   2   7       33.58      -71.31    103.95 o
 -10   3   7       20.52       71.67     93.95 o
  -9   3   7        0.72       75.87     71.17 o
  -8   3   7       85.68       92.51     32.76 o
  -7   3   7        0.00       77.67     62.37 o
  -6   3   7      122.84      120.39     29.52 o
  -5   3   7      195.62      197.65     25.99 o
  -4   3   7      246.21      229.98     24.08 o
  -3   3   7      621.32      640.06     29.08 o
  -2   3   7       92.11       39.89     43.94 o
  -1   3   7      954.42      859.94     30.29 o
   0   3   7      138.63      123.24     21.80 o
   1   3   7      324.13      338.81     25.85 o
   2   3   7      258.85      289.18     56.85 o
   3   3   7        7.87       49.19     51.18 o
   4   3   7       48.32      -21.28     66.89 o
   5   3   7      176.08      133.88     83.37 o
   6   3   7       63.52       53.40     83.91 o
   7   3   7        1.63      -36.21     94.97 o
  -9   4   7        1.84       47.76     75.50 o
  -8   4   7       10.11       84.20     66.57 o
  -7   4   7      183.59      141.55     82.34 o
  -6   4   7       50.79       42.99     27.91 o
  -5   4   7        0.28      -17.44     51.58 o
  -4   4   7       52.10       73.24     42.40 o
  -3   4   7      968.78     1007.35     33.95 o
  -2   4   7      696.38      724.84     29.44 o
  -1   4   7     1342.15     1345.53     35.92 o
   0   4   7       14.08       44.95     44.02 o
   1   4   7        0.17       20.81     38.94 o
   2   4   7      822.74      800.59     35.49 o
   3   4   7      123.79       50.34     61.23 o
   4   4   7      115.98       70.63     70.63 o
   5   4   7        0.09        6.50     76.60 o
   6   4   7      167.58      193.32     40.48 o
   7   4   7        1.12       36.82     89.23 o
  -9   5   7       13.82       -8.33     81.17 o
  -8   5   7       21.95       19.46     32.76 o
  -7   5   7       20.07       31.60     67.18 o
  -6   5   7      294.12      284.14     32.93 o
  -5   5   7        6.52        4.49     48.11 o
  -4   5   7       31.91       15.99     47.62 o
  -3   5   7      810.42      821.92     32.39 o
  -2   5   7      101.19       94.74     20.86 o
  -1   5   7      585.50      598.52     28.24 o
   0   5   7        0.05       50.40     36.34 o
   1   5   7       90.80       25.32     50.24 o
   2   5   7      206.86      167.80     25.10 o
   3   5   7       23.75       83.62     26.53 o
   4   5   7       67.66      100.11     59.39 o
   5   5   7        0.60       33.91     32.67 o
   6   5   7       14.48       47.50     77.57 o
   7   5   7        9.77      -87.86     87.86 o
  -9   6   7        4.29       52.18     79.70 o
  -8   6   7        9.10       45.39     69.34 o
  -7   6   7      194.80      175.97     35.92 o
  -6   6   7       68.19      103.83     63.02 o
  -5   6   7        3.62      -27.89     53.42 o
  -4   6   7      145.95      131.10     25.65 o
  -3   6   7      301.28      289.78     25.88 o
  -2   6   7     1052.50     1158.30     35.89 o
  -1   6   7      460.62      508.85     27.48 o
   0   6   7       31.47       35.30     45.47 o
   1   6   7      406.15      372.50     29.04 o
   2   6   7       61.70       80.15     47.54 o
   3   6   7     1286.16     1270.24     44.80 o
   4   6   7      290.64      257.65     36.63 o
   5   6   7       67.77      115.41     81.18 o
   6   6   7        0.14      -56.53     81.16 o
   7   6   7       20.93      -57.17     93.36 o
  -9   7   7        4.14       27.18     90.16 o
  -8   7   7       10.63       15.67     70.10 o
  -7   7   7        7.98       53.48     64.11 o
  -6   7   7      164.19      196.67     30.09 o
  -5   7   7      440.32      460.28     34.48 o
  -4   7   7      230.61      280.01     60.23 o
  -3   7   7       22.49       39.71     44.22 o
  -2   7   7      113.91      130.04     23.28 o
  -1   7   7       93.50      125.69     21.89 o
   0   7   7      121.28       99.28     23.37 o
   1   7   7       11.83       39.74     47.35 o
   2   7   7      607.93      645.79     33.98 o
   3   7   7      144.65      120.77     31.71 o
   4   7   7      285.01      279.80     36.05 o
   5   7   7       20.86      111.40     69.62 o
   6   7   7       11.39       -8.26     92.31 o
   7   7   7       25.72       28.05     45.82 o
  -9   8   7       16.86      -98.03     98.03 o
  -8   8   7        1.92      -64.94     76.15 o
  -7   8   7       51.44       89.74     75.94 o
  -6   8   7        0.54       -2.60     28.73 o
  -5   8   7       11.31       45.45     50.26 o
  -4   8   7       18.02      -54.81     54.81 o
  -3   8   7      628.37      687.93     33.73 o
  -2   8   7      249.77      247.62     27.55 o
  -1   8   7      144.34      117.97     25.13 o
   0   8   7      628.01      675.02     33.33 o
   1   8   7        3.79       67.03     40.62 o
   2   8   7      185.39      162.88     29.74 o
   3   8   7     1393.30     1360.65     48.26 o
   4   8   7      317.55      285.06     38.33 o
   5   8   7       11.68      -71.56     80.96 o
   6   8   7        1.60       92.95     74.15 o
   7   8   7        1.53      128.70     94.44 o
  -9   9   7        4.48      -96.68     96.68 o
  -8   9   7        0.35      -79.87     79.87 o
  -7   9   7       22.95       14.31     66.33 o
  -6   9   7      142.72      179.64     34.56 o
  -5   9   7        0.37      -21.14     58.37 o
  -4   9   7      162.54       80.85     62.55 o
  -3   9   7      321.74      320.30     30.04 o
  -2   9   7      209.31      233.90     28.66 o
  -1   9   7       59.08       51.80     24.53 o
   0   9   7      146.89      187.69     25.11 o
   1   9   7        0.65       57.56     52.20 o
   2   9   7      354.07      343.31     32.41 o
   3   9   7       23.64      -54.57     69.88 o
   4   9   7        2.70       12.60     71.25 o
   5   9   7        5.31      -91.49     91.49 o
   6   9   7       10.30      -94.88     94.88 o
   7   9   7       26.96      121.21     82.06 o
  -9  10   7        0.05       20.42     91.36 o
  -8  10   7       42.15       52.45     80.13 o
  -7  10   7       53.92        0.00     79.35 o
  -6  10   7      111.50       63.40     77.12 o
  -5  10   7        0.33       27.67     50.41 o
  -4  10   7      139.90      173.11     26.91 o
  -3  10   7      336.88      338.75     30.35 o
  -2  10   7      245.89      251.85     27.72 o
  -1  10   7      505.26      569.70     32.15 o
   0  10   7        0.28       27.66     23.42 o
   1  10   7      139.74       56.27     58.57 o
   2  10   7        0.14      -10.21     54.00 o
   3  10   7      116.92       57.09     73.56 o
   4  10   7       14.16       26.18     69.29 o
   5  10   7        2.19       68.54     73.45 o
   6  10   7      115.13      189.83     43.60 o
  -8  11   7        0.00       27.28     90.47 o
  -7  11   7       48.31      123.78     75.01 o
  -6  11   7        4.55      -74.40     74.40 o
  -5  11   7       56.89       40.64     58.93 o
  -4  11   7        3.47        5.26     56.32 o
  -3  11   7       16.43       73.37     55.55 o
  -2  11   7      106.14      131.22     27.47 o
  -1  11   7       12.85        9.27     56.02 o
   0  11   7      365.93      359.05     33.05 o
   1  11   7        3.48      -25.56     56.23 o
   2  11   7      155.75      124.16     32.26 o
   3  11   7        3.11       67.67     65.38 o
   4  11   7      375.13      373.48     43.62 o
   5  11   7       87.07       32.38     85.67 o
   6  11   7        0.77      -84.65    101.75 o
  -8  12   7        1.28       29.15     87.46 o
  -7  12   7       12.18        8.28     76.34 o
  -6  12   7      102.39      134.47     34.04 o
  -5  12   7      361.10      350.51     39.44 o
  -4  12   7       23.68       28.38     64.96 o
  -3  12   7      509.17      488.01     37.65 o
  -2  12   7        7.50      -25.54     61.50 o
  -1  12   7       42.36       81.07     60.38 o
   0  12   7       25.50       51.76     56.22 o
   1  12   7      100.00      159.36     30.59 o
   2  12   7      390.00      429.22     37.29 o
   3  12   7      148.00      122.26     36.13 o
   4  12   7       36.23       95.14     82.49 o
   5  12   7      107.41      109.25     85.28 o
   6  12   7        2.88      -87.35     96.56 o
  -8  13   7        0.00      -30.38     97.68 o
  -7  13   7        0.34       69.18     68.09 o
  -6  13   7       16.84       79.54     31.70 o
  -5  13   7       44.81      -26.30     74.39 o
  -4  13   7       54.03       17.93     70.99 o
  -3  13   7       16.69       72.26     27.06 o
  -2  13   7       76.06       -5.41     68.77 o
  -1  13   7      120.62       97.13     63.39 o
   0  13   7       44.31       55.16     68.45 o
   1  13   7       44.18       57.80     65.91 o
   2  13   7        3.85      -72.37     72.37 o
   3  13   7        9.74        6.83     65.10 o
   4  13   7        1.01       30.69     83.35 o
   5  13   7        0.00      -93.44     93.44 o
   6  13   7        1.12      110.44     77.12 o
  -8  14   7        6.77       73.94     86.46 o
  -7  14   7        7.64      108.48     93.95 o
  -6  14   7       36.28       31.26     73.33 o
  -5  14   7       99.62      129.03     35.30 o
  -4  14   7       21.71       81.89     63.93 o
  -3  14   7      329.96      312.23     35.57 o
  -2  14   7      369.65      407.75     37.33 o
  -1  14   7      184.18      220.76     35.06 o
   0  14   7       25.03       70.53     59.36 o
   1  14   7       26.60       80.00     69.35 o
   2  14   7       92.11      175.70     34.58 o
   3  14   7       22.94      -43.28     79.02 o
   4  14   7       19.38      -40.29     74.31 o
   5  14   7       33.62       -9.14     91.80 o
  -7  15   7      129.20      239.57     46.04 o
  -6  15   7       18.21       73.77     81.56 o
  -5  15   7      435.79      515.28     45.48 o
  -4  15   7       40.40        6.64     71.23 o
  -3  15   7      123.83      130.90     33.71 o
  -2  15   7      250.65      269.82     36.25 o
  -1  15   7       16.72       42.75     68.81 o
   0  15   7      132.16      155.81     32.27 o
   1  15   7      187.84      104.83     79.71 o
   2  15   7       17.65      112.01     65.68 o
   3  15   7      133.22      174.81     37.91 o
   4  15   7        2.29      -76.37     76.37 o
   5  15   7       35.61       19.12     91.72 o
  -7  16   7        0.82       49.46     90.13 o
  -6  16   7       84.25       77.40     80.21 o
  -5  16   7       51.91       30.58     87.16 o
  -4  16   7      103.96      146.35     36.71 o
  -3  16   7       34.21       39.78     66.96 o
  -2  16   7      492.00      455.71     41.94 o
  -1  16   7      450.52      444.32     43.03 o
   0  16   7       91.51       99.20     36.12 o
   1  16   7        0.20      -27.90     75.14 o
   2  16   7      288.51      233.23     41.03 o
   3  16   7        2.08      -81.35     81.35 o
   4  16   7        6.57       98.49     72.19 o
   5  16   7       11.34      -50.15     95.68 o
  -6  17   7        1.34       45.11     76.01 o
  -5  17   7       12.44       88.47     83.19 o
  -4  17   7      158.59      103.41     87.39 o
  -3  17   7      313.70      297.43     41.06 o
  -2  17   7        0.00      -72.89     72.89 o
  -1  17   7       22.27        0.00     69.64 o
   0  17   7        0.02      -28.36     72.31 o
   1  17   7      286.75      226.19     42.38 o
   2  17   7        0.00       39.59     79.57 o
   3  17   7       11.64        8.59     96.78 o
   4  17   7       45.39       85.15     91.23 o
  -6  18   7        3.59       28.40     85.19 o
  -5  18   7        8.33      -16.93     67.70 o
  -4  18   7      213.30      148.05     95.75 o
  -3  18   7      200.34      271.65     40.42 o
  -2  18   7      230.22      171.16     39.09 o
  -1  18   7       34.36       51.25     69.85 o
   0  18   7      291.41      253.01     41.48 o
   1  18   7       18.76       -7.90     84.04 o
   2  18   7       61.83       99.27     37.51 o
   3  18   7        8.87       91.20     88.42 o
   4  18   7       16.08      -10.01     97.58 o
  -5  19   7        0.26      -91.65     91.65 o
  -4  19   7       52.91       57.51     78.37 o
  -3  19   7        2.60      -31.32     75.12 o
  -2  19   7        5.64       38.49     86.07 o
  -1  19   7        0.64      -78.50     78.50 o
   0  19   7       20.62      -32.06     90.69 o
   1  19   7        0.02      126.19     75.72 o
   2  19   7        6.43       26.90     91.87 o
   3  19   7       39.60      -29.07    104.80 o
  -5  20   7        0.22      -89.81     89.81 o
  -4  20   7       48.35        8.67     79.89 o
  -3  20   7        0.07      -85.22     85.22 o
  -2  20   7      100.29      105.97     82.73 o
  -1  20   7      228.09       82.46     91.82 o
   0  20   7       26.12      132.51     38.98 o
   1  20   7       18.17      -44.74     85.36 o
   2  20   7       11.68       66.78     91.00 o
  -4  21   7        4.91        0.00     83.72 o
  -3  21   7        0.23      -90.44     90.44 o
  -2  21   7       30.26      -25.90     83.24 o
  -1  21   7        3.44        0.00     77.23 o
   0  21   7       29.84       54.30     82.93 o
   1  21   7       39.79        0.00     96.09 o
  -2  22   7       27.48        0.00     83.71 o
  -1  22   7       70.32       27.81     94.98 o
   0  22   7       90.90      -28.81    111.59 o
 -10   0   8        3.31      -70.92     77.81 o
  -9   0   8       53.47       -7.78     82.68 o
  -8   0   8       26.86       67.10     30.25 o
  -7   0   8       55.76      -72.81     72.81 o
  -6   0   8      451.95      490.74     36.12 o
  -5   0   8       27.65       23.42     54.82 o
  -4   0   8      325.15      329.47     25.77 o
  -3   0   8        3.72       29.33     43.38 o
  -2   0   8      545.90      585.17     28.00 o
  -1   0   8      372.93      417.15     27.00 o
   0   0   8     1816.41     1799.64     42.35 o
   1   0   8     3694.68     3729.86     60.20 o
   2   0   8       41.67        4.34     58.36 o
   3   0   8        7.08      -30.02     57.48 o
   4   0   8      416.95      368.30     37.20 o
   5   0   8      678.20      619.25     48.37 o
   6   0   8       39.62       90.15     82.37 o
   7   0   8       34.58       67.90    106.70 o
  -9   1   8        1.39       59.14     51.14 o
  -8   1   8      219.52      171.33     25.78 o
  -7   1   8        8.89      -37.02     42.81 o
  -6   1   8       74.51       28.93     43.63 o
  -5   1   8     1236.67     1257.51     31.22 o
  -4   1   8        0.35        0.29     29.21 o
  -3   1   8      386.14      427.07     18.35 o
  -2   1   8       11.49      -40.77     40.77 o
  -1   1   8      303.33      326.82     40.78 o
   0   1   8        4.03       15.49     28.88 o
   1   1   8      100.64       34.87     42.33 o
   2   1   8      243.96      288.40     21.65 o
   3   1   8        0.06       14.08     52.63 o
   4   1   8       65.46       85.13     50.21 o
   5   1   8      158.34       97.60     61.42 o
   6   1   8        2.12       -8.13     59.17 o
   7   1   8        5.83       82.59     70.00 o
  -9   2   8        1.22      -85.64     85.64 o
  -8   2   8       10.26      -82.10     82.10 o
  -7   2   8       72.69       51.37     67.35 o
  -6   2   8       65.12      110.63     68.20 o
  -5   2   8       92.62      159.16     27.49 o
  -4   2   8      238.09      182.19     28.20 o
  -3   2   8      307.42      295.04     25.35 o
  -2   2   8     2655.65     2763.22     50.98 o
  -1   2   8       16.21       48.65     40.23 o
   0   2   8       82.14      107.33     21.19 o
   1   2   8       36.58      -19.44     48.70 o
   2   2   8      372.12      422.38     30.89 o
   3   2   8      338.00      389.26     34.13 o
   4   2   8       27.03       35.84     67.04 o
   5   2   8        1.43       28.34     66.46 o
   6   2   8       20.00       -8.43     91.95 o
   7   2   8        6.89     -107.19    107.19 o
  -9   3   8        8.53      -35.08     91.96 o
  -8   3   8        0.68       90.88     71.85 o
  -7   3   8        1.02       19.76     69.41 o
  -6   3   8       22.80      -55.59     56.70 o
  -5   3   8        0.04      -18.76     50.51 o
  -4   3   8        1.23       30.16     39.72 o
  -3   3   8       56.22       69.20     41.05 o
  -2   3   8      291.61      284.50     25.62 o
  -1   3   8        0.17       43.02     40.25 o
   0   3   8       20.35       20.43     21.67 o
   1   3   8       88.75       83.38     49.11 o
   2   3   8      110.84       94.22     26.25 o
   3   3   8      284.68      342.70     34.48 o
   4   3   8      111.57      125.27     35.31 o
   5   3   8        2.77      -21.59     79.81 o
   6   3   8       58.35      128.52     79.92 o
   7   3   8       40.19      132.05    103.09 o
  -9   4   8       32.04        0.00     89.52 o
  -8   4   8        0.32       78.49     71.06 o
  -7   4   8        7.44       26.91     58.64 o
  -6   4   8      202.66      150.24     33.87 o
  -5   4   8        6.96       48.26     53.73 o
  -4   4   8        9.95       66.28     46.55 o
  -3   4   8      139.48      205.19     25.42 o
  -2   4   8      522.06      564.84     28.77 o
  -1   4   8      172.82      166.85     25.48 o
   0   4   8      106.19       72.39     45.88 o
   1   4   8      185.47      193.43     27.83 o
   2   4   8       60.06       97.49     26.09 o
   3   4   8        0.66      -15.78     58.35 o
   4   4   8      108.75      -30.88     80.29 o
   5   4   8        9.55       36.63     73.62 o
   6   4   8        5.06      -17.44     87.20 o
   7   4   8        0.01      -20.66    100.14 o
  -9   5   8       44.58       47.49     89.61 o
  -8   5   8        2.38       18.01     37.61 o
  -7   5   8        0.56      -71.42     71.42 o
  -6   5   8       86.63       51.84     65.41 o
  -5   5   8       17.60      -57.77     57.77 o
  -4   5   8      396.49      385.46     30.00 o
  -3   5   8       22.90      -50.51     50.51 o
  -2   5   8        9.74       15.62     47.52 o
  -1   5   8     2387.81     2541.49     51.53 o
   0   5   8        0.46      -39.67     51.73 o
   1   5   8       28.79       28.22     25.34 o
   2   5   8      100.90       65.84     59.12 o
   3   5   8        5.49      -59.28     64.89 o
   4   5   8        1.47      -12.62     66.77 o
   5   5   8      118.66       89.67     77.66 o
   6   5   8       40.80       84.91     43.03 o
   7   5   8       70.66       84.11    107.22 o
  -9   6   8       28.41       70.07     44.01 o
  -8   6   8       44.17       -8.36     88.81 o
  -7   6   8        5.12      -78.11     78.11 o
  -6   6   8       85.32       82.98     68.61 o
  -5   6   8      540.32      503.67     35.51 o
  -4   6   8       29.06       34.55     25.97 o
  -3   6   8       56.90      -47.48     51.97 o
  -2   6   8      391.55      347.40     28.62 o
  -1   6   8       30.32       48.53     47.51 o
   0   6   8      647.79      688.95     34.48 o
   1   6   8        1.97       48.49     50.44 o
   2   6   8        2.07       38.93     51.04 o
   3   6   8      184.45      127.58     74.22 o
   4   6   8       23.12       31.61     35.31 o
   5   6   8        7.63        7.64     77.55 o
   6   6   8      207.49      135.99    114.32 o
   7   6   8        1.44      139.20    105.46 o
  -9   7   8        0.02        9.07     46.04 o
  -8   7   8        1.56        8.62     84.86 o
  -7   7   8        1.13       86.98     64.02 o
  -6   7   8       42.20      -30.67     65.78 o
  -5   7   8      138.22       96.81     72.16 o
  -4   7   8        4.96      -39.16     57.08 o
  -3   7   8       41.35       -9.02     58.15 o
  -2   7   8        8.29        4.29     42.20 o
  -1   7   8      560.15      549.72     32.84 o
   0   7   8       41.99       13.04     51.61 o
   1   7   8        0.45       32.23     55.44 o
   2   7   8       36.48      -45.50     61.29 o
   3   7   8      233.24      264.81     32.66 o
   4   7   8       73.82      -33.24     83.31 o
   5   7   8        3.03      -46.95     81.33 o
   6   7   8       54.73      -46.32     96.73 o
  -9   8   8        4.57       94.27    101.00 o
  -8   8   8       13.51      -44.49     76.03 o
  -7   8   8        5.81      -82.37     82.37 o
  -6   8   8        7.70      -73.20     73.20 o
  -5   8   8      154.90      128.87     71.09 o
  -4   8   8      387.66      379.64     34.43 o
  -3   8   8      120.00       70.96     60.76 o
  -2   8   8      102.57       85.72     55.43 o
  -1   8   8      136.30      107.24     61.91 o
   0   8   8      344.60      283.48     30.32 o
   1   8   8      206.10       77.27     65.51 o
   2   8   8        0.30      -31.62     59.15 o
   3   8   8        8.48        5.94     61.99 o
   4   8   8      369.01      356.36     41.37 o
   5   8   8        9.05       16.08     84.32 o
   6   8   8       18.84       94.81     97.62 o
  -9   9   8        1.84       10.70     83.61 o
  -8   9   8        1.17      -85.42     85.42 o
  -7   9   8        0.80       15.52     79.15 o
  -6   9   8        5.63      -75.93     75.93 o
  -5   9   8      236.02      252.15     33.29 o
  -4   9   8      644.07      666.86     41.02 o
  -3   9   8       63.71       78.37     27.82 o
  -2   9   8       69.92      -52.35     64.03 o
  -1   9   8        2.49      -14.16     54.83 o
   0   9   8      586.51      572.21     35.12 o
   1   9   8       61.65        5.08     63.61 o
   2   9   8        2.34      -27.57     66.39 o
   3   9   8      965.31      923.10     48.44 o
   4   9   8      496.48      495.23     44.37 o
   5   9   8        0.54      -24.24     91.76 o
   6   9   8       10.56       18.99     93.99 o
  -9  10   8       10.26      -21.41    110.24 o
  -8  10   8       69.41      172.01     42.42 o
  -7  10   8       30.48       39.40     79.20 o
  -6  10   8       58.94      -27.03     76.48 o
  -5  10   8      424.99      375.70     40.50 o
  -4  10   8      191.75      174.38     33.03 o
  -3  10   8      536.75      594.26     35.61 o
  -2  10   8      224.81      234.64     30.11 o
  -1  10   8      146.40       29.26     59.73 o
   0  10   8      438.58      421.63     34.55 o
   1  10   8      510.83      494.82     37.64 o
   2  10   8      296.57      303.85     35.91 o
   3  10   8       19.84      -37.74     75.47 o
   4  10   8      216.78      252.08     42.33 o
   5  10   8       88.40      150.03     89.00 o
   6  10   8       17.79       58.51     95.54 o
  -8  11   8       24.29      -87.19     99.28 o
  -7  11   8        5.79       49.23     63.55 o
  -6  11   8       28.02       35.31     68.83 o
  -5  11   8      862.28      909.93     47.66 o
  -4  11   8       78.59       57.12     68.07 o
  -3  11   8       36.30      107.41     63.55 o
  -2  11   8      165.44      158.80     33.15 o
  -1  11   8      152.21      149.18     30.75 o
   0  11   8      271.49      249.53     34.26 o
   1  11   8       25.74        0.00     67.63 o
   2  11   8       10.27       11.89     67.23 o
   3  11   8     1195.57     1230.52     54.33 o
   4  11   8      132.72       59.73     78.31 o
   5  11   8        3.91       34.48     86.21 o
   6  11   8       46.15       40.15    100.35 o
  -8  12   8       36.25      127.66     40.13 o
  -7  12   8       12.33      -51.35     83.85 o
  -6  12   8       25.43      -44.31     70.06 o
  -5  12   8       95.17       39.33     75.30 o
  -4  12   8      172.15      129.30     34.12 o
  -3  12   8      764.00      776.91     42.89 o
  -2  12   8       48.87       48.80     29.08 o
  -1  12   8       39.47      -38.31     69.43 o
   0  12   8        4.02      -11.18     59.14 o
   1  12   8      409.65      402.42     40.30 o
   2  12   8       24.35       55.68     31.37 o
   3  12   8        7.60      -41.39     79.27 o
   4  12   8      132.40       77.85     75.48 o
   5  12   8        3.87        0.00     75.91 o
  -8  13   8        0.10      -96.86     96.86 o
  -7  13   8       33.52       89.31     77.85 o
  -6  13   8       13.02      -30.93     81.10 o
  -5  13   8      205.96      195.46     38.21 o
  -4  13   8       46.90        6.30     63.98 o
  -3  13   8        0.74       95.43     55.95 o
  -2  13   8        2.83      -69.42     69.42 o
  -1  13   8        8.69      -17.40     65.87 o
   0  13   8      340.88      293.68     36.38 o
   1  13   8      304.22      281.85     37.82 o
   2  13   8       83.45      136.70     34.45 o
   3  13   8      116.44       94.30     77.79 o
   4  13   8        3.66      -87.66     87.66 o
   5  13   8        8.38        9.30     91.59 o
  -7  14   8       57.64      -46.67    100.11 o
  -6  14   8      241.20      137.69     94.81 o
  -5  14   8      380.95      428.22     44.01 o
  -4  14   8       21.56       86.22     65.32 o
  -3  14   8       25.35       12.58     67.73 o
  -2  14   8       96.78       12.28     71.07 o
  -1  14   8       11.91      -24.58     67.87 o
   0  14   8       14.01       -6.28     59.30 o
   1  14   8      229.66      240.45     38.19 o
   2  14   8       98.64      -34.98     82.49 o
   3  14   8       12.90      -53.49     81.22 o
   4  14   8        0.83        0.00     78.21 o
   5  14   8       29.17      -19.39     99.82 o
  -7  15   8        7.29      -78.07     97.60 o
  -6  15   8        0.00      127.34     76.40 o
  -5  15   8        4.41      -82.30     82.30 o
  -4  15   8        1.09        6.98     68.71 o
  -3  15   8      144.12      140.01     34.78 o
  -2  15   8        9.56       84.38     61.92 o
  -1  15   8       88.52       78.12     65.74 o
   0  15   8       32.54       99.98     66.32 o
   1  15   8      268.21      321.48     39.83 o
   2  15   8        3.03       29.63     71.82 o
   3  15   8       25.76      -24.19     77.75 o
   4  15   8       24.86      -88.30     88.30 o
  -7  16   8        1.22      -30.61    101.54 o
  -6  16   8        1.36       17.81     79.64 o
  -5  16   8      257.43      261.86     44.34 o
  -4  16   8       45.54       44.07     34.28 o
  -3  16   8       81.77       76.94     76.30 o
  -2  16   8       44.21       27.44     81.76 o
  -1  16   8       11.10       75.83     62.80 o
   0  16   8       10.47      -49.46     80.89 o
   1  16   8        1.02      103.28     73.03 o
   2  16   8       10.18      -54.95     85.63 o
   3  16   8       16.38      -51.14     86.08 o
   4  16   8        0.21     -101.18    101.18 o
  -6  17   8       33.94       46.68     96.57 o
  -5  17   8        7.99      -41.84     87.35 o
  -4  17   8      193.70      232.00     41.13 o
  -3  17   8       67.40      110.74     71.19 o
  -2  17   8        0.02       94.27     66.86 o
  -1  17   8        3.09      -78.27     78.27 o
   0  17   8        0.79      -37.47     76.04 o
   1  17   8        0.04       -7.83     80.96 o
   2  17   8       68.91      107.22     39.65 o
   3  17   8        0.26       36.07     81.64 o
   4  17   8       17.51      149.18    101.91 o
  -6  18   8        1.69      -68.54     92.38 o
  -5  18   8        5.75       43.98     80.14 o
  -4  18   8       14.58       81.43     78.95 o
  -3  18   8       89.16        7.79     81.25 o
  -2  18   8        8.93      -84.28     86.34 o
  -1  18   8       38.36      -92.01     92.01 o
   0  18   8        5.66      -63.50     84.00 o
   1  18   8       95.70      110.67     39.39 o
   2  18   8       37.36        8.82     84.15 o
   3  18   8        0.84       38.18     83.22 o
  -5  19   8        0.06       18.49     82.68 o
  -4  19   8       47.90      -97.41     97.41 o
  -3  19   8        0.89       49.26     75.23 o
  -2  19   8        6.65      -48.55     84.09 o
  -1  19   8       13.85      130.73     79.22 o
   0  19   8       10.47       25.22     88.57 o
   1  19   8       11.77        0.00     83.48 o
   2  19   8       27.73     -109.51    109.51 o
  -4  20   8       53.47      135.48     84.25 o
  -3  20   8       20.34       34.63     72.45 o
  -2  20   8       29.38      136.69     80.15 o
  -1  20   8       22.23      -95.80     95.80 o
   0  20   8        9.66       35.61     80.62 o
   1  20   8       42.69      102.61     75.21 o
   2  20   8        4.64      -39.69     85.36 o
  -3  21   8       21.96      -63.90     94.43 o
  -2  21   8        5.58      -72.15     90.19 o
  -1  21   8       17.38       36.51     82.66 o
   0  21   8        2.66        0.00     95.14 o
  -9   1   9       22.87       86.63     56.35 o
  -8   1   9        7.18      -32.84     51.71 o
  -7   1   9      335.13      358.77     27.53 o
  -6   1   9      515.55      459.68     31.41 o
  -5   1   9       85.27       54.65     35.71 o
  -4   1   9        9.58      -48.47     52.60 o
  -3   1   9       69.45       98.99     14.76 o
  -2   1   9      156.77      178.40     24.66 o
  -1   1   9        0.01       -2.69     50.18 o
   0   1   9      520.60      544.86     22.27 o
   1   1   9       90.68      124.34     17.73 o
   2   1   9      101.16      122.21     20.73 o
   3   1   9        5.23      -42.62     42.62 o
   4   1   9        0.51        5.76     76.36 o
   5   1   9      249.50      268.93     28.89 o
   6   1   9       43.38      -30.67     65.86 o
  -9   2   9        0.02      -88.89     88.89 o
  -8   2   9       21.73      -68.29     73.17 o
  -7   2   9        8.50       19.49     66.54 o
  -6   2   9       48.92       70.11     51.45 o
  -5   2   9      970.27      923.24     39.38 o
  -4   2   9        6.86       -4.31     47.05 o
  -3   2   9        4.28       44.97     18.13 o
  -2   2   9       35.80        3.81     41.92 o
  -1   2   9       12.65       52.57     47.19 o
   0   2   9      100.07       87.03     22.91 o
   1   2   9      262.38      300.77     27.84 o
   2   2   9       20.46       51.21     54.49 o
   3   2   9      158.06      172.08     31.39 o
   4   2   9      178.77       45.26     85.52 o
   5   2   9       17.70       -7.59     74.00 o
   6   2   9        0.03        8.97     93.71 o
  -9   3   9       13.48      -75.05    101.90 o
  -8   3   9        0.32       23.46     77.78 o
  -7   3   9      199.62      245.28     34.86 o
  -6   3   9      232.71      228.65     32.53 o
  -5   3   9      166.32      141.30     27.37 o
  -4   3   9      151.45      102.01     25.92 o
  -3   3   9        2.35       -8.08     36.62 o
  -2   3   9        3.28       39.08     43.52 o
  -1   3   9       28.34      -27.00     47.09 o
   0   3   9      114.90      103.89     22.17 o
   1   3   9      672.26      633.21     33.41 o
   2   3   9       48.89       61.31     50.57 o
   3   3   9       10.78       26.89     52.40 o
   4   3   9        8.34       -2.78     32.18 o
   5   3   9      111.73      117.46     68.87 o
   6   3   9        0.59        8.69     88.17 o
  -9   4   9        0.00        9.56     91.28 o
  -8   4   9       51.89        8.01     83.65 o
  -7   4   9       81.70       59.92     73.84 o
  -6   4   9        4.62       94.46     57.48 o
  -5   4   9       33.86        4.95     55.78 o
  -4   4   9      374.37      379.53     30.09 o
  -3   4   9      140.81      129.36     24.10 o
  -2   4   9      445.91      438.60     28.35 o
  -1   4   9       65.52       71.71     23.70 o
   0   4   9      153.02      144.97     24.28 o
   1   4   9        1.49       30.43     50.15 o
   2   4   9        0.00      -56.29     56.29 o
   3   4   9      365.47      367.10     36.14 o
   4   4   9       16.83       50.78     62.83 o
   5   4   9       73.78      -59.74     83.16 o
   6   4   9        0.06      114.91     78.56 o
  -9   5   9       20.17       48.44     91.39 o
  -8   5   9       52.25      -40.99     85.59 o
  -7   5   9       45.19       74.62     74.01 o
  -6   5   9        5.21       -5.71     59.07 o
  -5   5   9       61.02       51.01     60.78 o
  -4   5   9        5.38      -27.99     49.81 o
  -3   5   9       19.49      -47.33     49.62 o
  -2   5   9       17.09       70.65     41.77 o
  -1   5   9       32.73       49.56     51.59 o
   0   5   9        1.20       42.22     45.87 o
   1   5   9      515.49      492.61     31.83 o
   2   5   9       20.74       88.71     52.63 o
   3   5   9      168.33      119.22     32.77 o
   4   5   9       16.56       51.78     62.07 o
   5   5   9      151.96      -22.83     94.11 o
   6   5   9       10.12      -63.00     87.72 o
  -9   6   9        1.06      127.80     84.00 o
  -8   6   9        0.02      -16.79     83.94 o
  -7   6   9      130.00      139.05     78.65 o
  -6   6   9       83.82      -47.18     62.42 o
  -5   6   9      189.89      162.61     29.39 o
  -4   6   9        0.28      -48.49     48.49 o
  -3   6   9       12.23       13.42     53.12 o
  -2   6   9        0.38      -52.55     52.55 o
  -1   6   9       40.28        4.30     47.28 o
   0   6   9        2.38       52.70     49.29 o
   1   6   9        4.58      -18.56     52.49 o
   2   6   9      159.30      106.63     61.56 o
   3   6   9      133.50      151.57     31.79 o
   4   6   9       51.11       13.24     76.66 o
   5   6   9        4.03       46.61     71.20 o
   6   6   9        0.13       64.27     87.59 o
  -9   7   9        3.16      -60.00     91.66 o
  -8   7   9        7.19       -8.62     89.15 o
  -7   7   9       42.76       85.89     34.41 o
  -6   7   9      236.68      217.30     35.00 o
  -5   7   9      687.19      693.31     39.09 o
  -4   7   9      154.92      172.30     28.27 o
  -3   7   9      120.65      137.91     26.29 o
  -2   7   9      303.84      282.46     28.71 o
  -1   7   9        2.50      -49.18     49.18 o
   0   7   9       22.40       54.99     23.53 o
   1   7   9      334.57      301.26     30.61 o
   2   7   9       64.70      105.06     30.13 o
   3   7   9       15.81       29.50     61.04 o
   4   7   9      710.68      715.29     48.90 o
   5   7   9       93.49      114.79     38.65 o
   6   7   9       61.26       79.21     45.76 o
  -9   8   9        7.14      -71.37     85.91 o
  -8   8   9       42.09       62.08     84.61 o
  -7   8   9        3.29       29.58     71.72 o
  -6   8   9      131.89      148.00     33.39 o
  -5   8   9      101.18      101.81     69.58 o
  -4   8   9       12.82       26.01     50.70 o
  -3   8   9      698.56      700.38     36.67 o
  -2   8   9      166.44      160.56     29.58 o
  -1   8   9      167.03      175.58     27.69 o
   0   8   9      237.68      236.72     27.88 o
   1   8   9       27.90       45.87     26.40 o
   2   8   9      212.64      220.57     31.89 o
   3   8   9       51.87        0.00     68.43 o
   4   8   9       47.04      111.80     79.67 o
   5   8   9        0.44      -90.78     90.78 o
   6   8   9       24.63      -57.59     96.92 o
  -9   9   9        5.23       31.24     93.74 o
  -8   9   9        7.57       91.52     73.22 o
  -7   9   9        8.23      -30.65     78.15 o
  -6   9   9        4.08       26.39     69.82 o
  -5   9   9      190.21      197.84     31.15 o
  -4   9   9        2.86       27.11     59.16 o
  -3   9   9       19.22      -40.90     56.92 o
  -2   9   9      135.87      128.56     67.64 o
  -1   9   9       36.64       49.43     57.65 o
   0   9   9      347.18      289.98     32.92 o
   1   9   9      180.14      110.71     68.94 o
   2   9   9       20.87      -22.74     54.50 o
   3   9   9      123.78       88.44     73.12 o
   4   9   9        6.94       50.46     73.16 o
   5   9   9       65.59       50.28     74.01 o
   6   9   9        0.24       59.01     83.46 o
  -8  10   9        0.45       18.94     81.46 o
  -7  10   9       27.09        0.00     89.34 o
  -6  10   9      148.62      103.20     68.46 o
  -5  10   9      180.72      184.43     36.27 o
  -4  10   9       38.42       39.65     63.83 o
  -3  10   9      123.90      133.48     28.70 o
  -2  10   9        1.12      -10.43     53.70 o
  -1  10   9       93.30       83.23     61.98 o
   0  10   9        0.92       16.49     25.53 o
   1  10   9       21.67      -55.31     62.59 o
   2  10   9        5.73       -5.94     59.70 o
   3  10   9       76.42       32.85     78.58 o
   4  10   9        2.87      134.25     75.33 o
   5  10   9       22.07       43.18     86.80 o
  -8  11   9       15.63      107.89     86.06 o
  -7  11   9       46.28      -66.26     87.65 o
  -6  11   9       30.13      -43.04     76.60 o
  -5  11   9       27.82       51.37     67.34 o
  -4  11   9       75.15       83.01     65.49 o
  -3  11   9       95.06      167.71     29.14 o
  -2  11   9       40.82       98.89     57.09 o
  -1  11   9      314.30      262.07     34.28 o
   0  11   9       14.82      -64.20     64.20 o
   1  11   9        8.42       -5.82     65.04 o
   2  11   9      196.10      143.80     35.41 o
   3  11   9       99.20       82.22     76.90 o
   4  11   9        5.45      -54.20     73.04 o
   5  11   9        1.73      -88.35     88.35 o
  -8  12   9        0.75       50.53     95.35 o
  -7  12   9        1.43       17.25     80.02 o
  -6  12   9        8.66       14.99     64.48 o
  -5  12   9       12.71      -33.58     72.01 o
  -4  12   9       53.23       37.28     71.39 o
  -3  12   9       11.38       53.26     57.06 o
  -2  12   9       13.29      -46.31     54.31 o
  -1  12   9        1.07      -11.57     62.86 o
   0  12   9        4.50       -5.90     60.99 o
   1  12   9       51.03      117.17     31.90 o
   2  12   9      101.20      117.65     71.61 o
   3  12   9       44.57       78.80     74.11 o
   4  12   9       18.85       80.57     78.11 o
   5  12   9       14.25       27.73     99.97 o
  -8  13   9       20.04      -83.46     90.95 o
  -7  13   9        0.06      -17.99     84.41 o
  -6  13   9       58.09      -62.70     78.37 o
  -5  13   9        0.82      -42.21     71.04 o
  -4  13   9      935.20      977.61     46.18 o
  -3  13   9      319.58      325.04     35.07 o
  -2  13   9      113.80      103.75     63.13 o
  -1  13   9      363.67      351.56     38.37 o
   0  13   9        5.68      -69.32     69.32 o
   1  13   9       16.72       51.74     67.82 o
   2  13   9       16.83       34.39     75.02 o
   3  13   9       69.79      103.44     35.47 o
   4  13   9        4.95      126.05     86.11 o
   5  13   9       43.75      -38.40    100.67 o
  -7  14   9        2.32      -37.59     80.83 o
  -6  14   9       42.28       27.33     38.26 o
  -5  14   9       33.15       22.11     83.73 o
  -4  14   9      201.27      235.69     38.14 o
  -3  14   9       55.12      -32.75     75.54 o
  -2  14   9      167.55      115.79     70.47 o
  -1  14   9      162.23       96.73     73.24 o
   0  14   9       62.53      -78.65     78.65 o
   1  14   9      135.46      125.94     35.42 o
   2  14   9        0.34       57.98     64.83 o
   3  14   9        3.33      -31.54     78.07 o
   4  14   9       48.17       44.93     40.84 o
  -7  15   9        9.34      -68.68     95.63 o
  -6  15   9       74.79      118.32     39.75 o
  -5  15   9      143.52      158.07     38.87 o
  -4  15   9      608.35      565.65     48.10 o
  -3  15   9        5.43      -62.03     72.62 o
  -2  15   9      112.98       78.38     34.96 o
  -1  15   9       14.04       40.84     68.74 o
   0  15   9       48.50       90.33     68.44 o
   1  15   9        6.41       14.43     69.20 o
   2  15   9       44.63      120.65     34.28 o
   3  15   9      187.25      147.47     43.15 o
   4  15   9        8.88      110.53     90.24 o
  -6  16   9        4.50        0.00     82.44 o
  -5  16   9       56.42      121.78     78.30 o
  -4  16   9       25.58      -15.13     80.03 o
  -3  16   9       16.45      -58.06     78.83 o
  -2  16   9        0.00      121.54     67.45 o
  -1  16   9      138.09      175.66     34.84 o
   0  16   9       17.12       36.72     75.97 o
   1  16   9        5.32       -7.63     74.32 o
   2  16   9       29.29      113.03     82.33 o
   3  16   9        1.66       69.94     81.06 o
  -6  17   9       10.98      -90.47     90.47 o
  -5  17   9        2.41       34.11     92.64 o
  -4  17   9        3.40      -47.70     87.08 o
  -3  17   9       94.28      -38.19     81.92 o
  -2  17   9       24.77       30.14     77.57 o
  -1  17   9       53.08       53.91     35.34 o
   0  17   9       20.34       23.27     72.34 o
   1  17   9        0.01      -82.98     82.98 o
   2  17   9        1.36      -96.13     96.13 o
   3  17   9       71.64       36.89     89.40 o
  -5  18   9        6.33        0.00     79.12 o
  -4  18   9        2.29       41.81     73.37 o
  -3  18   9       35.82      -24.13     89.21 o
  -2  18   9       17.91        7.93     80.57 o
  -1  18   9        5.35      -78.77     78.77 o
   0  18   9       20.40      -16.38     88.98 o
   1  18   9        1.40      -88.14     88.14 o
   2  18   9        5.30       36.07     87.43 o
  -4  19   9        0.28      -43.99     81.10 o
  -3  19   9       63.97      135.43     82.07 o
  -2  19   9        1.98       50.19     81.95 o
  -1  19   9       52.13       86.20     35.45 o
   0  19   9       23.55      121.02     77.32 o
   1  19   9        0.02        9.00     85.87 o
   2  19   9       14.35       66.74     81.46 o
  -3  20   9       14.23      -35.65     88.24 o
  -2  20   9        0.11       96.88     88.51 o
  -1  20   9        4.48      -62.22     83.86 o
   0  20   9        0.19        0.00     80.57 o
  -9   0  10        0.01       70.73     93.16 o
  -8   0  10      193.34      150.62     42.11 o
  -7   0  10      585.94      617.67     47.67 o
  -6   0  10      635.23      607.49     42.44 o
  -5   0  10        5.15      -59.72     59.72 o
  -4   0  10        2.25       29.04     45.92 o
  -3   0  10       19.10       58.69     43.07 o
  -2   0  10      357.32      357.28     29.83 o
  -1   0  10      580.98      576.55     33.41 o
   0   0  10      581.14      552.88     32.32 o
   1   0  10      256.71      260.25     30.97 o
   2   0  10      291.51      331.27     34.42 o
   3   0  10        5.68      -75.05     75.05 o
   4   0  10       68.67       27.56     82.08 o
   5   0  10      161.33       95.49     91.43 o
   6   0  10       79.06       55.71     46.18 o
  -9   1  10        2.34       27.05     65.86 o
  -8   1  10      113.49      125.20     37.13 o
  -7   1  10      166.41      208.83     40.00 o
  -6   1  10       83.73      105.69     28.25 o
  -5   1  10      315.74      328.19     21.93 o
  -4   1  10       64.32       52.50     32.65 o
  -3   1  10      649.50      643.08     23.90 o
  -2   1  10      606.52      607.31     26.53 o
  -1   1  10       15.84       11.00     42.16 o
   0   1  10      612.09      590.84     25.03 o
   1   1  10       44.09       50.83     22.18 o
   2   1  10        2.42       46.95     36.40 o
   3   1  10       19.84       -4.39    121.22 o
   4   1  10       12.16       86.15     49.38 o
   5   1  10       30.17       81.34     56.87 o
   6   1  10       78.27      106.92     67.17 o
  -9   2  10        3.52      -99.54     99.54 o
  -8   2  10       15.36       26.36     79.09 o
  -7   2  10      312.40      304.98     41.00 o
  -6   2  10      393.16      379.76     36.69 o
  -5   2  10      439.85      428.13     33.88 o
  -4   2  10       33.13       54.15     23.18 o
  -3   2  10       20.55       27.89     41.06 o
  -2   2  10       17.36       40.42     51.02 o
  -1   2  10        7.80        4.47     50.29 o
   0   2  10      242.02      288.08     29.58 o
   1   2  10       13.97      -14.80     58.59 o
   2   2  10       45.91       16.27     58.68 o
   3   2  10       10.92      -30.52     65.46 o
   4   2  10      140.57      111.84     85.04 o
   5   2  10        1.96       89.34     65.48 o
   6   2  10        6.08       -9.53     98.49 o
  -9   3  10       22.45       84.10     41.35 o
  -8   3  10       19.83      -17.80     83.49 o
  -7   3  10      342.37      395.21     40.82 o
  -6   3  10      906.85      860.86     46.71 o
  -5   3  10        8.01       71.35     50.60 o
  -4   3  10        0.00       29.82     55.80 o
  -3   3  10       55.89       28.33     50.41 o
  -2   3  10        2.28        0.00     49.07 o
  -1   3  10      101.02       95.25     24.02 o
   0   3  10       29.44      -51.57     51.57 o
   1   3  10      195.05      189.72     29.96 o
   2   3  10       11.27        5.48     50.57 o
   3   3  10        6.69        6.17     69.53 o
   4   3  10      211.58      262.47     37.69 o
   5   3  10      161.14       65.86     93.13 o
   6   3  10        4.70      109.53     42.58 o
  -9   4  10       14.52        0.00     94.62 o
  -8   4  10       48.57       18.00     91.78 o
  -7   4  10      165.28      130.64     81.47 o
  -6   4  10       56.30       -6.14     68.61 o
  -5   4  10        4.45       78.40     55.43 o
  -4   4  10        7.39       10.20     48.89 o
  -3   4  10       15.94        0.00     57.91 o
  -2   4  10       43.12       28.32     51.70 o
  -1   4  10       37.91       42.20     54.47 o
   0   4  10        0.29      -33.59     59.74 o
   1   4  10      168.27      162.85     29.70 o
   2   4  10       97.98      111.42     64.48 o
   3   4  10        7.69       18.77     69.40 o
   4   4  10       19.45      -21.52     92.17 o
   5   4  10        3.71       91.94     78.85 o
   6   4  10        9.38       58.93     83.35 o
  -9   5  10        0.47       52.24     88.03 o
  -8   5  10        2.08      -18.24     85.56 o
  -7   5  10      613.99      691.74     46.10 o
  -6   5  10       49.70       12.63     66.23 o
  -5   5  10       71.16       28.67     54.10 o
  -4   5  10       78.36       97.98     28.29 o
  -3   5  10      120.75       19.86     63.97 o
  -2   5  10       79.20       48.62     55.44 o
  -1   5  10       65.93       43.58     54.99 o
   0   5  10        2.44       54.38     48.18 o
   1   5  10      151.67      114.79     67.22 o
   2   5  10        2.85       22.75     63.33 o
   3   5  10       54.93      114.75     73.25 o
   4   5  10      328.97      277.54     43.64 o
   5   5  10       71.06       51.03     83.34 o
   6   5  10        0.21      -89.99     96.42 o
  -9   6  10        0.46      -74.19    103.30 o
  -8   6  10       13.41      148.51     90.00 o
  -7   6  10       32.17      -22.73     88.03 o
  -6   6  10       78.08      117.31     73.16 o
  -5   6  10        9.67      -29.47     63.19 o
  -4   6  10       50.19       80.74     27.40 o
  -3   6  10      393.26      417.74     33.32 o
  -2   6  10        5.59      -45.29     54.43 o
  -1   6  10        1.35      -10.04     54.52 o
   0   6  10       47.21       76.77     50.92 o
   1   6  10       39.66      -48.39     67.79 o
   2   6  10       19.86      -79.99     79.99 o
   3   6  10       19.41      -13.03     67.10 o
   4   6  10       18.95      -22.36     74.17 o
   5   6  10        2.30       69.37     77.57 o
   6   6  10        0.68      -99.32     99.32 o
  -9   7  10        6.93      -64.65     98.76 o
  -8   7  10       38.27      -18.96     94.82 o
  -7   7  10        3.64       46.80     78.77 o
  -6   7  10        2.41        0.00     71.90 o
  -5   7  10      749.38      741.96     43.61 o
  -4   7  10      330.24      398.19     33.65 o
  -3   7  10      323.98      361.72     31.13 o
  -2   7  10       63.66       99.35     58.93 o
  -1   7  10        1.28       88.78     52.49 o
   0   7  10       92.89       47.84     63.13 o
   1   7  10       68.57       65.53     31.45 o
   2   7  10      116.88       78.16     75.33 o
   3   7  10       17.51       60.20     62.38 o
   4   7  10        2.71       68.63     73.54 o
   5   7  10      114.38      190.99     43.46 o
  -9   8  10        9.42      -43.92    101.82 o
  -8   8  10       12.75       19.43     96.17 o
  -7   8  10        3.47      -73.75     73.75 o
  -6   8  10       96.48       27.89     75.74 o
  -5   8  10        6.09       44.06     58.03 o
  -4   8  10       95.83      142.63     31.82 o
  -3   8  10      108.29       96.43     31.32 o
  -2   8  10       24.46       43.63     58.74 o
  -1   8  10      104.25      148.93     28.53 o
   0   8  10      274.28      222.86     33.61 o
   1   8  10       49.66      -34.69     70.82 o
   2   8  10      833.60      901.95     49.01 o
   3   8  10       49.19       26.03     37.09 o
   4   8  10      354.71      323.79     43.49 o
   5   8  10       20.88       44.37     40.94 o
  -8   9  10        1.55        0.00     97.91 o
  -7   9  10       11.74       -8.33     86.15 o
  -6   9  10       29.92       65.07     67.43 o
  -5   9  10        4.19       13.06     64.68 o
  -4   9  10      620.16      659.97     40.15 o
  -3   9  10       70.81      133.63     73.72 o
  -2   9  10      182.65      159.72     31.51 o
  -1   9  10      240.53      226.76     32.67 o
   0   9  10        9.08      -28.97     66.83 o
   1   9  10     1002.94     1094.13     50.20 o
   2   9  10       99.02       70.98     73.85 o
   3   9  10       26.65       85.40     69.73 o
   4   9  10        0.39      -40.31     84.18 o
   5   9  10       72.71       18.64     95.03 o
  -8  10  10       41.65       92.65     96.02 o
  -7  10  10        1.93      -87.58     87.58 o
  -6  10  10       31.49       67.66     59.67 o
  -5  10  10      482.26      456.11     41.41 o
  -4  10  10      308.43      304.24     37.48 o
  -3  10  10       13.88       91.21     60.50 o
  -2  10  10       41.87      118.18     30.31 o
  -1  10  10      434.67      453.01     38.34 o
   0  10  10      178.79      198.32     33.46 o
   1  10  10       55.46        0.00     74.00 o
   2  10  10        8.73        6.72     68.18 o
   3  10  10       39.22       26.22     34.92 o
   4  10  10       48.68        0.00     73.52 o
   5  10  10       49.97      115.06    107.62 o
  -8  11  10       24.53       63.61     86.12 o
  -7  11  10       82.81      116.49     90.95 o
  -6  11  10       24.62      117.37     70.42 o
  -5  11  10      145.68      113.33     72.92 o
  -4  11  10       29.48       33.11     66.55 o
  -3  11  10       25.34       52.38     29.86 o
  -2  11  10      307.88      345.63     37.91 o
  -1  11  10        4.93      -71.57     71.57 o
   0  11  10        1.05      -12.75     67.46 o
   1  11  10       10.20      -52.80     76.97 o
   2  11  10      433.32      437.94     42.82 o
   3  11  10      245.60      197.68     43.45 o
   4  11  10       37.00      -68.95     93.62 o
   5  11  10       22.13       83.53     45.48 o
  -8  12  10       27.67       75.19     46.47 o
  -7  12  10       11.29      -94.97     94.97 o
  -6  12  10       35.76      138.66     76.95 o
  -5  12  10        4.44       14.79     70.93 o
  -4  12  10       18.43      101.64     33.73 o
  -3  12  10       75.30       26.73     66.84 o
  -2  12  10        4.47       79.08     62.52 o
  -1  12  10       90.57      105.57     35.55 o
   0  12  10        7.98       33.50     63.21 o
   1  12  10      256.84      250.96     42.36 o
   2  12  10       70.50       58.71     65.65 o
   3  12  10        3.03        7.99     76.26 o
   4  12  10       92.40      -53.68     95.53 o
  -7  13  10        5.57      -19.40     99.85 o
  -6  13  10       39.39       34.06     92.49 o
  -5  13  10       36.02        0.00     80.40 o
  -4  13  10        1.07      -65.34     72.24 o
  -3  13  10       72.52       77.15     78.42 o
  -2  13  10        0.28      -20.78     74.91 o
  -1  13  10      145.20       13.88     90.50 o
   0  13  10       68.67       70.49     70.49 o
   1  13  10      113.36       65.52     78.75 o
   2  13  10        8.52      -86.74     86.74 o
   3  13  10       52.22      102.09     39.68 o
   4  13  10        7.84      -65.20    104.13 o
  -7  14  10       32.41       50.52     88.66 o
  -6  14  10        8.38       71.18     73.38 o
  -5  14  10        0.34       64.80     66.79 o
  -4  14  10       20.18      -30.45     73.03 o
  -3  14  10        0.25      -71.80     71.80 o
  -2  14  10      204.48      197.42     39.90 o
  -1  14  10        0.00       -7.30     75.57 o
   0  14  10        8.43       37.11     67.63 o
   1  14  10        1.68       -7.66     74.67 o
   2  14  10      105.72      105.05     79.58 o
   3  14  10       35.19       96.20     87.89 o
   4  14  10        2.07        0.00     98.11 o
  -6  15  10        3.62      -91.25     91.25 o
  -5  15  10       34.70      -16.98     82.31 o
  -4  15  10       54.45       15.99     79.14 o
  -3  15  10        1.71      -80.43     80.43 o
  -2  15  10        7.86       15.32     68.50 o
  -1  15  10       26.56       53.81     78.02 o
   0  15  10        0.83      -23.45     75.37 o
   1  15  10        1.21       16.14     82.27 o
   2  15  10        0.87       76.48     81.95 o
   3  15  10       32.56        9.17     84.58 o
  -6  16  10       10.33      -37.16     83.09 o
  -5  16  10       60.23      -16.98     92.19 o
  -4  16  10        2.26      -83.88     83.88 o
  -3  16  10       19.55       46.50     75.95 o
  -2  16  10        0.07      104.69     79.32 o
  -1  16  10       70.10       80.91     78.45 o
   0  16  10        0.32       24.69     89.03 o
   1  16  10        0.11       25.50     84.57 o
   2  16  10        0.21        0.00     87.64 o
   3  16  10        2.37       57.82     78.29 o
  -5  17  10        2.88      -35.62     85.41 o
  -4  17  10      130.28       92.44    100.49 o
  -3  17  10       27.25      -24.44     88.10 o
  -2  17  10        2.14       66.31     34.34 o
  -1  17  10       14.74      -32.44     77.78 o
   0  17  10        8.47      -57.80     69.58 o
   1  17  10       27.13       42.65     68.76 o
   2  17  10       35.14       35.90     87.02 o
  -5  18  10       14.13       74.84     70.01 o
  -4  18  10        1.34        8.82     81.37 o
  -3  18  10       53.90       85.63     83.02 o
  -2  18  10       32.79       50.87     74.88 o
  -1  18  10       40.03       68.25     81.83 o
   0  18  10        2.69       69.55     86.06 o
   1  18  10       14.54       44.94     84.78 o
  -4  19  10        6.58      -83.02     83.02 o
  -3  19  10       13.91       99.00     78.97 o
  -2  19  10        0.85       53.48     84.56 o
  -1  19  10        0.16      -35.88     80.22 o
   0  19  10        6.98       -9.15     91.94 o
  -2  20  10        4.69      -92.69     92.69 o
  -9   1  11        8.10      -28.05     65.02 o
  -8   1  11        1.52       -3.77     58.69 o
  -7   1  11       68.38      -54.32     62.53 o
  -6   1  11       22.05       59.50     81.10 o
  -5   1  11       41.24       44.51     57.40 o
  -4   1  11       32.65       28.79     51.57 o
  -3   1  11        5.72      -19.60     42.23 o
  -2   1  11       59.70       41.20     39.47 o
  -1   1  11        3.03       22.24     40.04 o
   0   1  11      864.47      890.51     30.46 o
   1   1  11      290.47      329.59     25.26 o
   2   1  11      143.89      129.39     51.81 o
   3   1  11       28.09       47.24     54.45 o
   4   1  11        5.27       86.07     54.22 o
   5   1  11       59.64        5.88     65.03 o
  -9   2  11       11.74     -109.87    109.87 o
  -8   2  11       11.10      -94.01     94.01 o
  -7   2  11      154.04      218.60     38.87 o
  -6   2  11      346.14      326.85     38.73 o
  -5   2  11       96.21       65.64     28.82 o
  -4   2  11       13.79      -16.72     53.75 o
  -3   2  11       33.42       53.83     65.49 o
  -2   2  11        3.76      -36.71     58.62 o
  -1   2  11        2.54      -36.75     55.81 o
   0   2  11       12.26       62.67     27.95 o
   1   2  11      239.06      287.80     35.51 o
   2   2  11        6.26       43.79     73.75 o
   3   2  11       73.15      114.12     33.00 o
   4   2  11       56.19       39.18     83.30 o
   5   2  11        2.48        8.99     96.45 o
  -9   3  11        4.12      -54.75    100.95 o
  -8   3  11        3.59      107.47     89.00 o
  -7   3  11      196.59      145.92     40.15 o
  -6   3  11       43.70       93.21     65.91 o
  -5   3  11       48.54       33.83     29.86 o
  -4   3  11      250.32      286.12     32.41 o
  -3   3  11        0.11       69.11     24.03 o
  -2   3  11       59.96       78.35     26.97 o
  -1   3  11       35.16      -10.67     57.95 o
   0   3  11      264.99      243.80     32.89 o
   1   3  11       50.02       73.53     30.88 o
   2   3  11      228.35      226.97     36.64 o
   3   3  11        5.10       48.97     66.73 o
   4   3  11       77.32       55.41     75.51 o
   5   3  11        2.56       72.81     87.30 o
  -9   4  11        0.05     -115.89    115.89 o
  -8   4  11        3.18      -49.35     87.72 o
  -7   4  11       63.16      -62.68     85.11 o
  -6   4  11      635.86      597.38     42.62 o
  -5   4  11      105.62      145.69     33.27 o
  -4   4  11      180.19      153.87     31.79 o
  -3   4  11      179.54      245.58     29.95 o
  -2   4  11       23.39       92.93     51.57 o
  -1   4  11       12.70      -65.45     68.13 o
   0   4  11      233.33      172.54     34.82 o
   1   4  11      489.41      524.99     39.64 o
   2   4  11      265.89      276.50     37.33 o
   3   4  11      201.13      218.71     37.20 o
   4   4  11      107.85       88.18     85.21 o
   5   4  11        5.10      -87.57     87.57 o
  -9   5  11        2.03      -11.18     94.18 o
  -8   5  11       13.60        9.97     98.19 o
  -7   5  11        2.56       55.93     81.08 o
  -6   5  11      176.42      138.77     76.64 o
  -5   5  11       74.18      113.53     69.10 o
  -4   5  11       12.84       11.72     61.47 o
  -3   5  11      159.82      114.97     30.66 o
  -2   5  11       62.43      -28.08     70.36 o
  -1   5  11       58.70       61.70     62.71 o
   0   5  11      122.21      170.53     33.04 o
   1   5  11       83.49       72.14     69.07 o
   2   5  11       39.24       85.13     32.75 o
   3   5  11        2.72      -21.58     77.79 o
   4   5  11        0.02        8.14     66.63 o
   5   5  11        3.24       93.76     90.91 o
  -9   6  11        2.13      147.32     84.04 o
  -8   6  11        5.73     -102.30    102.30 o
  -7   6  11       60.00      -24.50     88.32 o
  -6   6  11       70.52       92.44     67.82 o
  -5   6  11      245.01      252.83     35.59 o
  -4   6  11       36.33        6.04     64.69 o
  -3   6  11       38.85       70.20     59.08 o
  -2   6  11       58.83       81.05     57.31 o
  -1   6  11       56.57       87.47     28.93 o
   0   6  11       79.75       70.74     62.94 o
   1   6  11      224.43      243.86     37.32 o
   2   6  11      241.86      256.48     39.22 o
   3   6  11      106.26       36.65     77.92 o
   4   6  11       33.54       74.59     77.30 o
   5   6  11        7.42       -9.55    101.48 o
  -8   7  11      112.63      220.67     48.31 o
  -7   7  11        3.43      -82.96     82.96 o
  -6   7  11      230.52      297.09     39.46 o
  -5   7  11      288.62      342.83     38.42 o
  -4   7  11      180.20      185.65     35.00 o
  -3   7  11       60.04      -72.58     78.40 o
  -2   7  11       98.34       29.97     76.04 o
  -1   7  11       10.54       23.99     61.77 o
   0   7  11        0.66        6.10     67.08 o
   1   7  11     1909.37     1969.13     63.05 o
   2   7  11      217.31      108.92     87.70 o
   3   7  11        9.72      -67.49     81.10 o
   4   7  11       22.41      118.51     81.19 o
   5   7  11        1.21     -110.63    110.63 o
  -8   8  11       50.22      104.28     44.88 o
  -7   8  11       52.12      116.75     40.37 o
  -6   8  11        1.84       52.68     64.30 o
  -5   8  11      290.09      237.82     36.78 o
  -4   8  11       22.32       25.85     56.33 o
  -3   8  11        0.65      -18.83     64.34 o
  -2   8  11       96.28       60.89     32.21 o
  -1   8  11      135.27      105.99     74.56 o
   0   8  11      392.30      382.56     39.48 o
   1   8  11      530.89      537.35     44.44 o
   2   8  11      114.43       35.07     85.60 o
   3   8  11      176.36      256.62     39.98 o
   4   8  11       63.68      -26.00     93.75 o
   5   8  11        2.93       79.67     89.07 o
  -8   9  11        7.79      -53.34     94.81 o
  -7   9  11      175.00      124.26     90.52 o
  -6   9  11        7.11      -80.41     80.41 o
  -5   9  11        0.32       42.63     65.12 o
  -4   9  11       10.75       46.99     68.13 o
  -3   9  11       31.59      -19.61     70.70 o
  -2   9  11        0.00      -19.46     64.52 o
  -1   9  11        4.19      -52.00     72.39 o
   0   9  11      240.58      231.42     36.99 o
   1   9  11       25.94       20.46     67.87 o
   2   9  11        1.18       79.74     66.05 o
   3   9  11        8.68       -7.92     88.65 o
   4   9  11        3.23      -99.92     99.92 o
  -8  10  11       48.48      -65.61    113.63 o
  -7  10  11        3.78       54.99     89.79 o
  -6  10  11        0.76        0.00     71.12 o
  -5  10  11        9.09       44.25     65.14 o
  -4  10  11       10.67      -41.95     68.52 o
  -3  10  11       38.13       13.65     65.43 o
  -2  10  11      403.48      364.25     41.44 o
  -1  10  11       39.81      -77.70     77.70 o
   0  10  11      141.00       68.78     87.00 o
   1  10  11       15.04      -84.94     84.94 o
   2  10  11       37.79      135.35     75.95 o
   3  10  11      103.85       73.73     83.95 o
   4  10  11       32.72       -9.17     92.14 o
  -8  11  11       50.65      -56.15    107.14 o
  -7  11  11        5.95       28.42     78.68 o
  -6  11  11        8.58       75.19     83.12 o
  -5  11  11       31.33       92.11     67.79 o
  -4  11  11       90.73       63.25     35.64 o
  -3  11  11        2.15       -7.13     69.49 o
  -2  11  11       49.82       96.05     33.88 o
  -1  11  11       10.89      101.05     32.28 o
   0  11  11       12.36      115.12     74.08 o
   1  11  11        0.55       81.52     69.92 o
   2  11  11       68.31       31.27     80.51 o
   3  11  11       51.21        0.00     93.00 o
   4  11  11        0.65        0.00     89.84 o
  -7  12  11        0.51      -91.03     91.03 o
  -6  12  11        1.88      -17.39     72.73 o
  -5  12  11        0.76        8.00     71.15 o
  -4  12  11       57.59      -83.90     83.90 o
  -3  12  11      124.60      140.97     36.37 o
  -2  12  11       46.64       59.36     71.16 o
  -1  12  11       69.71      115.80     35.94 o
   0  12  11       20.06       15.07     67.41 o
   1  12  11        0.13      -84.88     84.88 o
   2  12  11        6.34       -8.15     76.92 o
   3  12  11       92.76       -8.82     96.24 o
   4  12  11       19.71      -98.08    102.86 o
  -7  13  11        0.90      -50.95     83.40 o
  -6  13  11       21.98      -72.51     79.01 o
  -5  13  11        3.41       50.18     73.86 o
  -4  13  11        7.74      -23.93     81.76 o
  -3  13  11        3.20      -70.37     82.38 o
  -2  13  11      303.04      316.38     43.70 o
  -1  13  11       33.56      -92.39     92.39 o
   0  13  11        2.07      -63.23     76.63 o
   1  13  11       13.47       75.77     34.23 o
   2  13  11       50.88      104.15     38.01 o
   3  13  11       21.76       55.12     95.46 o
  -6  14  11        4.56      -85.05     94.03 o
  -5  14  11       22.79      -69.96     97.37 o
  -4  14  11       17.85      -93.55     93.55 o
  -3  14  11        3.28      -32.80     83.61 o
  -2  14  11        7.83       16.32     87.88 o
  -1  14  11      107.51      139.27     84.74 o
   0  14  11        7.19       74.65     77.37 o
   1  14  11       30.10      110.67     81.20 o
   2  14  11        7.42      -86.49     86.49 o
   3  14  11        0.31      134.26     91.98 o
  -6  15  11        0.00      -30.73     42.22 o
  -5  15  11       11.38       -8.14     40.62 o
  -4  15  11       50.49      -61.38     85.46 o
  -3  15  11        2.73      111.81     70.40 o
  -2  15  11        1.03     -100.61    100.61 o
  -1  15  11       43.67       36.31     37.79 o
   0  15  11        0.52        0.00    100.07 o
   1  15  11       17.27      -17.87     83.82 o
   2  15  11      171.25      201.50     42.92 o
  -5  16  11       15.09       19.21     95.07 o
  -4  16  11        4.40       18.40     85.33 o
  -3  16  11        0.01      117.31     86.08 o
  -2  16  11        0.20      -26.96     92.08 o
  -1  16  11       49.28       96.33     41.72 o
   0  16  11        0.82       91.47     69.66 o
   1  16  11       25.23        9.39     83.40 o
   2  16  11        1.28      -99.99     99.99 o
  -5  17  11       27.23       60.54     98.87 o
  -4  17  11        7.38       -9.66     77.92 o
  -3  17  11        2.11      -66.31     79.82 o
  -2  17  11      133.39       66.01     92.86 o
  -1  17  11        3.48       37.90     82.61 o
   0  17  11        0.72      -38.42     92.12 o
   1  17  11        1.52      118.23     93.46 o
  -4  18  11        0.86      -30.46     91.39 o
  -3  18  11        0.67      129.26     94.86 o
  -2  18  11       31.99      -29.68    104.25 o
  -1  18  11       35.03      -99.43    101.41 o
   0  18  11        9.71      -70.58     95.12 o
  -2  19  11        1.92        0.00     98.49 o
  -9   0  12        2.56        0.00     79.96 o
  -8   0  12        5.40       -8.83     71.22 o
  -7   0  12      208.52      211.95     71.64 o
  -6   0  12       88.36       12.91     67.71 o
  -5   0  12      132.41      161.66     27.60 o
  -4   0  12       64.71       60.58     48.33 o
  -3   0  12      222.83      209.75     27.82 o
  -2   0  12      901.73      919.44     41.06 o
  -1   0  12      222.54      239.08     30.26 o
   0   0  12      702.08      709.37     40.20 o
   1   0  12      518.14      523.27     39.31 o
   2   0  12       53.24       55.07     62.70 o
   3   0  12        3.92       59.96     52.87 o
   4   0  12        4.16       -6.56     32.70 o
   5   0  12       33.50      -58.10     83.42 o
  -9   1  12        0.69      -64.40    108.40 o
  -8   1  12        7.94      110.74     55.29 o
  -7   1  12       29.41       -2.90     88.15 o
  -6   1  12      150.06      141.85     21.51 o
  -5   1  12      232.43      197.70     21.52 o
  -4   1  12      186.57      191.54     20.50 o
  -3   1  12       65.50       26.34     39.37 o
  -2   1  12       59.79       19.00     55.20 o
  -1   1  12      234.03      215.81     20.73 o
   0   1  12      101.86       61.88     30.00 o
   1   1  12        5.01       14.85     43.57 o
   2   1  12        1.74       24.80     39.17 o
   3   1  12       18.00       44.51     49.98 o
   4   1  12        1.41       -7.55     50.04 o
   5   1  12        0.00       99.71     49.67 o
  -9   2  12       11.36       39.56     38.83 o
  -8   2  12        0.50      -17.77     60.26 o
  -7   2  12        0.18        0.00     67.17 o
  -6   2  12       42.70       70.16     24.86 o
  -5   2  12       16.38      -34.22     60.89 o
  -4   2  12        0.83      -43.58     60.66 o
  -3   2  12       35.62       37.05     50.49 o
  -2   2  12      646.89      656.85     38.29 o
  -1   2  12      205.97      154.95     28.99 o
   0   2  12      178.45      158.58     30.58 o
   1   2  12      202.14      149.23     34.58 o
   2   2  12       37.22       40.76     30.14 o
   3   2  12        4.02      -20.06     66.53 o
   4   2  12        8.12       77.79     35.08 o
   5   2  12       10.77      -75.86     88.80 o
  -9   3  12        0.12     -101.51    101.51 o
  -8   3  12        0.01       62.64     66.36 o
  -7   3  12       25.30       35.71     67.38 o
  -6   3  12       46.81       63.08     64.95 o
  -5   3  12       38.12      -11.41     55.32 o
  -4   3  12      575.65      533.78     34.64 o
  -3   3  12       33.66       70.05     23.77 o
  -2   3  12       15.67      -10.54     57.28 o
  -1   3  12      615.35      562.54     36.77 o
   0   3  12       77.95       65.32     63.95 o
   1   3  12       58.19       51.52     67.98 o
   2   3  12        7.64      -65.92     65.92 o
   3   3  12        5.54       13.46     60.21 o
   4   3  12        7.06       45.04     73.54 o
   5   3  12        5.82       43.53     33.37 o
  -8   4  12        6.13      -63.26     85.24 o
  -7   4  12        5.06       36.06     68.03 o
  -6   4  12       68.56       25.36     67.10 o
  -5   4  12      233.15      232.18     69.10 o
  -4   4  12      157.30      131.75     61.63 o
  -3   4  12       83.95       43.33     61.27 o
  -2   4  12        9.76       64.41     49.20 o
  -1   4  12       90.39      118.51     27.43 o
   0   4  12        0.00       38.64     54.37 o
   1   4  12        0.00      -74.58     74.58 o
   2   4  12       38.81       49.64     71.84 o
   3   4  12       48.93       77.01     31.71 o
   4   4  12       14.93       30.35     75.88 o
   5   4  12       40.44       80.47     39.54 o
  -8   5  12        4.94      -36.53     84.70 o
  -7   5  12        8.78       43.85     64.54 o
  -6   5  12       64.71      -12.82     76.36 o
  -5   5  12       86.94      105.17     27.08 o
  -4   5  12      157.08      184.62     27.29 o
  -3   5  12      416.70      371.25     33.75 o
  -2   5  12      102.40       98.80     58.60 o
  -1   5  12      174.10      150.63     30.07 o
   0   5  12      146.22        5.63     75.71 o
   1   5  12        6.49      -68.83     68.83 o
   2   5  12       37.20       37.73     72.25 o
   3   5  12       63.05       -6.88     64.93 o
   4   5  12       10.03       69.22     66.60 o
   5   5  12       15.08      -87.46     89.19 o
  -8   6  12        6.17      -27.52     88.46 o
  -7   6  12       61.40       85.71     32.96 o
  -6   6  12      143.79      143.02     29.92 o
  -5   6  12        0.79      -53.64     59.31 o
  -4   6  12        7.42       68.42     52.25 o
  -3   6  12        0.08      -16.94     48.88 o
  -2   6  12        3.44       39.46     60.45 o
  -1   6  12      789.25      755.75     42.14 o
   0   6  12      154.82      108.91     32.34 o
   1   6  12        3.50       36.03     65.77 o
   2   6  12      192.92      251.93     32.43 o
   3   6  12       14.50      -20.99     62.96 o
   4   6  12        0.15      -75.30     75.30 o
  -8   7  12        5.65       92.34     77.25 o
  -7   7  12       95.99       90.60     35.35 o
  -6   7  12        6.73       59.68     61.86 o
  -5   7  12        5.81      -69.33     69.33 o
  -4   7  12       37.45      -41.02     60.62 o
  -3   7  12        6.30       11.61     55.70 o
  -2   7  12       26.89       29.05     60.11 o
  -1   7  12      345.81      310.11     35.65 o
   0   7  12      133.60       59.36     76.48 o
   1   7  12       44.35       36.95     69.12 o
   2   7  12      203.44      174.56     36.69 o
   3   7  12       69.81       41.22     33.49 o
   4   7  12        3.84      103.43     73.35 o
  -8   8  12       19.77       56.00     82.42 o
  -7   8  12       26.99      100.17     68.49 o
  -6   8  12        4.37       40.74     27.78 o
  -5   8  12        7.08       25.12     52.55 o
  -4   8  12      221.22      174.78     32.38 o
  -3   8  12        9.28       36.00     56.92 o
  -2   8  12       62.04       18.04     59.83 o
  -1   8  12      517.40      534.51     38.55 o
   0   8  12       24.17       30.68     53.83 o
   1   8  12       28.64       12.69     64.68 o
   2   8  12      125.97       60.45     70.77 o
   3   8  12       27.66      -43.79     75.85 o
   4   8  12       39.64      -72.25     72.25 o
  -8   9  12      161.42      140.91     46.12 o
  -7   9  12        0.01      -23.66     78.45 o
  -6   9  12        5.35       97.70     57.55 o
  -5   9  12       86.79       64.84     62.87 o
  -4   9  12       58.53       93.99     54.26 o
  -3   9  12       80.52        0.00     62.84 o
  -2   9  12      268.60      325.85     38.15 o
  -1   9  12      242.19      217.52     35.82 o
   0   9  12     1304.78     1246.81     51.93 o
   1   9  12      484.27      416.67     42.32 o
   2   9  12      248.75      212.16     35.13 o
   3   9  12        0.14      -37.47     82.44 o
   4   9  12       11.23      108.26     74.02 o
  -7  10  12       65.27       88.95     70.96 o
  -6  10  12        0.17      -75.45     75.45 o
  -5  10  12        0.42        0.00     51.98 o
  -4  10  12        3.99       52.07     64.44 o
  -3  10  12        1.61      -10.07     30.46 o
  -2  10  12       39.61       58.45     68.42 o
  -1  10  12      178.55      126.30     36.17 o
   0  10  12      144.45      168.99     35.30 o
   1  10  12       25.55       40.78     66.60 o
   2  10  12        4.05       50.04     68.20 o
   3  10  12       10.33       30.89     69.92 o
   4  10  12       92.66      146.38     40.29 o
  -7  11  12       38.61       74.87     72.04 o
  -6  11  12        4.77       44.65     63.15 o
  -5  11  12        8.50      -41.84     68.32 o
  -4  11  12      111.63      121.97     76.06 o
  -3  11  12       41.89       74.19     67.78 o
  -2  11  12       38.93       13.55     71.03 o
  -1  11  12       65.57      115.86     64.30 o
   0  11  12       31.43      110.24     32.26 o
   1  11  12        6.54       49.46     62.80 o
   2  11  12      180.86      189.36     38.30 o
   3  11  12       11.37      -15.95     77.30 o
  -7  12  12        3.96      -68.63     85.79 o
  -6  12  12        2.03       54.02     60.27 o
  -5  12  12       12.90      -29.03     69.61 o
  -4  12  12        3.29      -49.49     75.17 o
  -3  12  12       31.33       49.30     71.47 o
  -2  12  12        4.73       84.90     69.32 o
  -1  12  12       30.42      -72.23     72.23 o
   0  12  12      116.44      143.87     35.45 o
   1  12  12        0.15       14.72     77.23 o
   2  12  12       87.03      115.45     71.80 o
   3  12  12       13.37       25.68     37.14 o
  -6  13  12        0.38      -32.08     71.74 o
  -5  13  12        9.98      -37.85     59.14 o
  -4  13  12        2.74       29.55     73.90 o
  -3  13  12       12.85       44.18     62.48 o
  -2  13  12       86.12      -22.19     82.05 o
  -1  13  12       28.38       52.10     68.62 o
   0  13  12        0.56       67.69     67.69 o
   1  13  12        2.10       15.37     60.50 o
   2  13  12        0.10      -24.04     79.73 o
   3  13  12       45.59       60.00     94.29 o
  -6  14  12        0.68      -68.93     68.93 o
  -5  14  12        0.88       55.43     73.01 o
  -4  14  12        8.91       23.20     66.96 o
  -3  14  12       96.74      100.18     71.05 o
  -2  14  12      155.28      132.51     38.13 o
  -1  14  12       49.14      109.08     79.45 o
   0  14  12        0.30       23.61     73.40 o
   1  14  12        1.99      112.46     66.24 o
   2  14  12        4.65       58.51     71.41 o
  -5  15  12        6.15       74.57     62.56 o
  -4  15  12       41.33       64.84     63.81 o
  -3  15  12        0.05       48.45     74.01 o
  -2  15  12        3.15       64.87     72.53 o
  -1  15  12       27.67      -48.95     82.40 o
   0  15  12        1.39        0.00     63.81 o
   1  15  12        0.00       -8.41     70.82 o
   2  15  12        0.02      -80.49     80.49 o
  -5  16  12        1.61      -85.13     85.13 o
  -4  16  12        3.70      -83.69     83.69 o
  -3  16  12       16.54      -85.46     85.46 o
  -2  16  12       20.56       -8.50     71.60 o
  -1  16  12        9.52      -59.82     85.89 o
   0  16  12        1.57       51.77     73.21 o
   1  16  12        5.46       35.18     82.51 o
  -4  17  12       12.25      101.72     85.10 o
  -3  17  12       38.04       53.98     43.03 o
  -2  17  12        9.94       71.03     93.54 o
  -1  17  12       21.16     -102.06    107.04 o
   0  17  12        8.21      -72.14    100.45 o
  -8   1  13       11.75       46.38     54.04 o
  -7   1  13        0.81       37.34     45.90 o
  -6   1  13        5.81       23.66     48.42 o
  -5   1  13       35.47       38.19     40.10 o
  -4   1  13        9.07      -18.69     40.97 o
  -3   1  13       17.14      -24.50     42.15 o
  -2   1  13        4.49      -24.00     59.46 o
  -1   1  13       58.49       69.29     47.34 o
   0   1  13        6.28       -4.03     59.22 o
   1   1  13      346.09      318.65     27.64 o
   2   1  13       18.20       41.53     55.15 o
   3   1  13       29.97       63.49     32.68 o
   4   1  13        3.51      -54.37     54.37 o
  -8   2  13        0.01      -78.66     92.25 o
  -7   2  13       27.93       97.71     71.91 o
  -6   2  13       23.89      -71.65     71.65 o
  -5   2  13       83.75        0.00     60.84 o
  -4   2  13        9.02        6.43     61.38 o
  -3   2  13       53.77       75.52     63.56 o
  -2   2  13        0.97       13.89     27.99 o
  -1   2  13        0.03      -66.68     66.68 o
   0   2  13      574.28      532.88     40.96 o
   1   2  13        1.60       74.91     59.76 o
   2   2  13       33.03      101.25     71.60 o
   3   2  13       61.62      -46.77     78.73 o
   4   2  13        8.66       42.74     83.32 o
  -8   3  13        0.45       49.49     93.40 o
  -7   3  13       62.34       32.30     87.72 o
  -6   3  13       13.54       49.72     65.48 o
  -5   3  13        0.22       65.24     54.58 o
  -4   3  13        1.42      -31.92     68.45 o
  -3   3  13        2.51       75.77     57.86 o
  -2   3  13        0.87       50.33     58.35 o
  -1   3  13       72.28      -76.33     79.45 o
   0   3  13       71.46       26.16     72.81 o
   1   3  13        0.88       75.14     52.47 o
   2   3  13        6.35      -36.27     66.88 o
   3   3  13       34.52       54.83     74.72 o
   4   3  13       44.13       25.82     88.19 o
  -8   4  13        3.22       19.99     92.66 o
  -7   4  13        7.09       16.04     79.38 o
  -6   4  13       39.56      -63.29     72.06 o
  -5   4  13       46.26       67.79     29.52 o
  -4   4  13      140.85      158.55     33.38 o
  -3   4  13       10.15      -67.65     67.65 o
  -2   4  13       68.36       84.90     30.81 o
  -1   4  13      162.60      144.41     33.57 o
   0   4  13       33.35       26.38     67.91 o
   1   4  13      339.98      380.75     39.55 o
   2   4  13        5.98       29.22     33.02 o
   3   4  13        0.40       15.78     73.15 o
   4   4  13        2.15        8.69     85.51 o
  -8   5  13        2.90     -102.25    102.25 o
  -7   5  13       21.76       48.00     89.80 o
  -6   5  13       42.65       84.21     54.36 o
  -5   5  13       68.90       84.69     50.88 o
  -4   5  13       68.22       51.26     63.44 o
  -3   5  13        4.46       77.29     61.10 o
  -2   5  13        4.56      -69.73     69.73 o
  -1   5  13        0.24       45.81     64.45 o
   0   5  13       17.57       46.87     63.86 o
   1   5  13        3.49       62.67     69.29 o
   2   5  13       12.78      -36.89     74.88 o
   3   5  13       11.30      -87.31     87.31 o
   4   5  13        1.03       96.56     82.80 o
  -8   6  13       14.28      -49.43     80.94 o
  -7   6  13        8.50      -48.01     70.67 o
  -6   6  13       15.95       49.38     57.74 o
  -5   6  13      244.87      205.01     32.55 o
  -4   6  13       43.89       45.48     61.97 o
  -3   6  13       58.46      -19.66     67.17 o
  -2   6  13        6.14       33.07     58.04 o
  -1   6  13        0.00       13.37     68.17 o
   0   6  13      438.28      419.98     41.72 o
   1   6  13       55.09       84.95     62.52 o
   2   6  13       57.93       67.37     69.82 o
   3   6  13        0.24      -89.25     89.25 o
   4   6  13        4.48      -26.68     88.49 o
  -8   7  13       21.05      -78.68     82.29 o
  -7   7  13       10.45       32.16     67.28 o
  -6   7  13        1.99       14.26     56.13 o
  -5   7  13       56.92       33.53     58.84 o
  -4   7  13      337.75      331.39     37.92 o
  -3   7  13        0.00       87.17     57.29 o
  -2   7  13      139.41      180.96     34.06 o
  -1   7  13       12.77       89.19     67.57 o
   0   7  13      278.68      326.16     38.80 o
   1   7  13        0.67      -57.83     67.81 o
   2   7  13       26.56       -7.63     74.31 o
   3   7  13       52.85      -90.71     90.71 o
  -7   8  13        8.38       64.95     75.28 o
  -6   8  13       26.62      -28.97     69.46 o
  -5   8  13       47.86       41.16     65.09 o
  -4   8  13       40.67      -64.89     64.89 o
  -3   8  13      124.40      130.18     33.59 o
  -2   8  13      272.80      265.59     38.52 o
  -1   8  13       54.90       56.56     35.90 o
   0   8  13       77.99      -14.38     85.68 o
   1   8  13      287.27      273.43     39.87 o
   2   8  13       18.80       24.25     36.33 o
   3   8  13        0.32       22.35     35.92 o
  -7   9  13       39.26      115.11     76.25 o
  -6   9  13       20.37      -14.79     69.38 o
  -5   9  13        1.94       28.19     50.83 o
  -4   9  13       66.68      -14.01     67.94 o
  -3   9  13      149.03       14.23     80.49 o
  -2   9  13       64.33       59.41     35.66 o
  -1   9  13       33.97      143.00     36.18 o
   0   9  13        9.85       89.05     70.39 o
   1   9  13        9.10      -13.57     33.14 o
   2   9  13        0.04      -47.96     85.34 o
   3   9  13       47.02      118.14     38.86 o
  -7  10  13       24.36      -16.73     78.46 o
  -6  10  13        0.28       60.68     70.34 o
  -5  10  13        2.42       50.91     59.52 o
  -4  10  13        8.95       29.01     68.04 o
  -3  10  13        3.77       44.21     54.15 o
  -2  10  13       64.85       68.27     35.75 o
  -1  10  13      390.90      375.67     39.61 o
   0  10  13        0.19       53.79     68.30 o
   1  10  13        4.70       70.90     73.48 o
   2  10  13       88.17      128.02     37.92 o
   3  10  13        6.39      -96.78     96.78 o
  -7  11  13        0.74       17.09     63.95 o
  -6  11  13        4.32      -80.47     80.47 o
  -5  11  13        6.07      -68.20     68.20 o
  -4  11  13        0.18       22.58     59.74 o
  -3  11  13        0.48      -90.24     90.24 o
  -2  11  13        4.60       15.57     74.68 o
  -1  11  13      284.02      268.56     93.58 o
   0  11  13        0.64       71.81     74.41 o
   1  11  13        7.98      106.04     72.51 o
   2  11  13        9.90      -25.48     81.92 o
  -6  12  13        0.02      -73.13     73.13 o
  -5  12  13        8.37       70.34     59.01 o
  -4  12  13        6.59      -54.83     78.72 o
  -3  12  13       12.04      -73.47     73.47 o
  -2  12  13      100.65       97.29     93.15 o
  -1  12  13       88.00       -8.21     87.25 o
   0  12  13       83.84      107.90     70.92 o
   1  12  13        3.56       25.40     76.20 o
   2  12  13       11.45       43.96     85.70 o
  -6  13  13        0.35      -66.96     78.52 o
  -5  13  13        3.16      -40.69     72.34 o
  -4  13  13        0.04      -24.51     67.86 o
  -3  13  13       51.30       41.56     81.02 o
  -2  13  13      131.94      137.20     43.71 o
  -1  13  13       29.38       77.01     90.15 o
   0  13  13        9.41      -25.95     80.66 o
   1  13  13       13.02       26.41     79.25 o
   2  13  13       19.53      -18.25     91.23 o
  -5  14  13        0.42      -17.00     74.07 o
  -4  14  13        5.19      -51.22     66.13 o
  -3  14  13        0.45       43.45     73.21 o
  -2  14  13        6.10       -8.83     80.49 o
  -1  14  13        1.77      -35.74     85.69 o
   0  14  13       17.00      -45.11     88.85 o
   1  14  13        7.22      -82.56     93.99 o
  -4  15  13        1.34      -35.73     79.90 o
  -3  15  13        1.40       99.93     62.28 o
  -2  15  13        6.31       18.47     82.61 o
  -1  15  13       12.39      102.68     90.98 o
   0  15  13       20.71     -104.04    104.04 o
  -3  16  13       20.19       38.05     86.13 o
  -2  16  13       29.81      -48.29     95.12 o
  -1  16  13       15.62      -91.53     91.53 o
  -8   0  14       11.95       41.13     78.32 o
  -7   0  14        0.47      -83.32     83.32 o
  -6   0  14        0.12      -62.40     62.40 o
  -5   0  14       41.65       16.26     75.39 o
  -4   0  14       39.70       30.06     70.50 o
  -3   0  14       74.63       79.98     79.31 o
  -2   0  14        0.08       -7.25     70.74 o
  -1   0  14      200.00      211.18     37.93 o
   0   0  14      119.59      120.88     82.06 o
   1   0  14       30.24       23.49     67.81 o
   2   0  14       53.68       73.72     86.29 o
   3   0  14        6.63      121.39     68.28 o
  -8   1  14        0.30        8.91     65.33 o
  -7   1  14       10.80       23.81     51.44 o
  -6   1  14        7.57       37.73     48.28 o
  -5   1  14        3.41       26.23     48.58 o
  -4   1  14       22.62       61.68     28.51 o
  -3   1  14      104.29      126.42     32.87 o
  -2   1  14        0.81       43.28     50.34 o
  -1   1  14       24.07       12.12     62.78 o
   0   1  14       15.85       26.30     71.65 o
   1   1  14       29.22       40.59     52.07 o
   2   1  14       41.83       67.97     34.68 o
   3   1  14       71.43       75.84     61.43 o
  -8   2  14        9.55       20.67     73.09 o
  -7   2  14        0.10       24.04     37.05 o
  -6   2  14       34.78      -70.68     70.68 o
  -5   2  14       26.37      -74.29     74.29 o
  -4   2  14      260.50      307.72     35.12 o
  -3   2  14      333.60      310.09     40.39 o
  -2   2  14        1.62       -7.14     69.61 o
  -1   2  14        7.51      -65.39     74.45 o
   0   2  14      211.38      229.28     36.86 o
   1   2  14       53.65       93.18     68.57 o
   2   2  14        0.46        0.00     69.14 o
   3   2  14        4.12       17.33     80.35 o
  -8   3  14        0.07      114.43     91.28 o
  -7   3  14        8.75       69.05     64.59 o
  -6   3  14       13.90       37.62     63.40 o
  -5   3  14       41.70       35.65     67.27 o
  -4   3  14       67.33       77.89     59.66 o
  -3   3  14      171.94      127.53     73.62 o
  -2   3  14        4.98       64.27     59.31 o
  -1   3  14       19.15       36.34     58.59 o
   0   3  14        2.73       89.67     73.22 o
   1   3  14       24.47       46.59     73.66 o
   2   3  14       88.84      137.82     40.15 o
   3   3  14        1.90       95.58     79.16 o
  -8   4  14        6.69       10.48     93.21 o
  -7   4  14        0.09      -84.28     84.28 o
  -6   4  14        6.98       11.37     30.09 o
  -5   4  14       33.13       90.56     64.23 o
  -4   4  14       53.96       -7.00     68.20 o
  -3   4  14       44.39      113.33     70.83 o
  -2   4  14      140.02       78.90     76.25 o
  -1   4  14      253.96      279.44     39.13 o
   0   4  14        6.36       53.40     32.79 o
   1   4  14        0.62      -54.58     73.56 o
   2   4  14        8.10      -73.76     81.55 o
   3   4  14        0.03      122.30     75.15 o
  -7   5  14        0.97      -72.69     72.69 o
  -6   5  14       27.50       28.73     57.48 o
  -5   5  14        0.27       75.72     55.50 o
  -4   5  14        0.11       13.93     62.31 o
  -3   5  14      243.37      310.06     37.10 o
  -2   5  14        4.99      -80.06     80.06 o
  -1   5  14       69.71      -79.27     79.27 o
   0   5  14      145.58      156.74     39.70 o
   1   5  14       47.40       76.89     36.41 o
   2   5  14        0.76      -41.29     88.55 o
   3   5  14        5.67      -96.80    105.97 o
  -7   6  14        0.18       55.85     68.17 o
  -6   6  14        0.07       21.36     59.14 o
  -5   6  14       16.37      -41.23     65.21 o
  -4   6  14       64.30       83.88     32.06 o
  -3   6  14      126.01      131.04     31.48 o
  -2   6  14      107.25      -36.79     80.93 o
  -1   6  14      129.70      112.61     85.26 o
   0   6  14       42.07       69.24     78.82 o
   1   6  14       52.21       55.74     83.13 o
   2   6  14       56.02       91.82     78.75 o
   3   6  14        0.09      -35.59     82.53 o
  -7   7  14       11.81      -47.34     72.32 o
  -6   7  14        3.99       14.22     56.00 o
  -5   7  14       42.55       55.36     70.57 o
  -4   7  14        5.77      -21.20     58.71 o
  -3   7  14        0.00      -63.71     63.71 o
  -2   7  14       43.45       45.04     73.54 o
  -1   7  14        1.01       -7.67     77.02 o
   0   7  14        1.00       78.40     73.54 o
   1   7  14        0.09       72.88     80.57 o
   2   7  14       34.20      135.61     36.32 o
   3   7  14       31.79       63.15     80.17 o
  -7   8  14       58.29       62.79     64.73 o
  -6   8  14        0.38       28.65     64.86 o
  -5   8  14        6.56       23.38     28.70 o
  -4   8  14       27.46      -28.77     66.71 o
  -3   8  14        3.20       82.12     62.91 o
  -2   8  14       12.01      -23.07     76.52 o
  -1   8  14      239.10      256.72     43.10 o
   0   8  14       96.48        0.00     83.43 o
   1   8  14       60.45      -33.06     76.64 o
   2   8  14       13.41       69.02     74.22 o
  -7   9  14        1.20       15.72     64.81 o
  -6   9  14        0.00       65.27     51.80 o
  -5   9  14        3.25        0.00     63.23 o
  -4   9  14       16.50        0.00     72.16 o
  -3   9  14       10.42       30.66     58.37 o
  -2   9  14       49.07       31.65     74.22 o
  -1   9  14       47.16        8.08     91.11 o
   0   9  14      161.18       57.74     88.45 o
   1   9  14        3.04      -42.34     78.07 o
   2   9  14        3.11      -17.64     70.55 o
  -6  10  14        7.15       22.15     55.76 o
  -5  10  14        5.38      -74.14     74.14 o
  -4  10  14        5.72       53.04     53.04 o
  -3  10  14       28.34       94.79     72.40 o
  -2  10  14        4.45      130.69     76.62 o
  -1  10  14       44.61      125.26     75.16 o
   0  10  14       47.16       68.02     86.71 o
   1  10  14      188.76      130.61     94.18 o
   2  10  14      112.45      108.47     91.30 o
  -6  11  14       27.95      105.82     62.33 o
  -5  11  14        1.16       -7.57     73.73 o
  -4  11  14        5.17      -54.80     76.31 o
  -3  11  14        2.08        8.17     80.50 o
  -2  11  14       86.44      -16.92     87.08 o
  -1  11  14        1.15       17.29     90.69 o
   0  11  14       14.91        8.79     83.87 o
   1  11  14       11.92      -44.90     88.44 o
  -5  12  14        0.15       70.39     67.73 o
  -4  12  14        4.48        0.00     35.33 o
  -3  12  14        3.67      -59.36     87.71 o
  -2  12  14       25.03       79.02     81.88 o
  -1  12  14       48.20      -62.81     92.82 o
   0  12  14        3.81      109.31     80.45 o
   1  12  14        1.35      120.70     76.00 o
  -5  13  14        0.02      -76.64     76.64 o
  -4  13  14        7.81      -33.75     59.67 o
  -3  13  14        4.89        3.92     38.81 o
  -2  13  14        2.92      136.99     79.10 o
  -1  13  14        9.87      -27.99     89.97 o
   0  13  14        3.40      -37.84     87.73 o
  -4  14  14        0.00        0.00     71.47 o
  -3  14  14        1.98      -45.98     78.56 o
  -2  14  14       63.56      107.80     41.26 o
  -1  14  14        0.05      -19.43     87.95 o
  -7   1  15        0.10       14.42     53.90 o
  -6   1  15       25.43       -5.97    112.07 o
  -5   1  15       22.05      105.60     55.52 o
  -4   1  15      127.64       83.41     60.57 o
  -3   1  15       23.67       37.93     57.47 o
  -2   1  15        6.19      -28.54     57.00 o
  -1   1  15       94.98       62.67     61.19 o
   0   1  15       18.57       21.09     63.45 o
   1   1  15       18.16      -31.17     59.69 o
   2   1  15        2.44      -59.48     59.48 o
  -7   2  15        1.02      -29.28     84.50 o
  -6   2  15        5.77        0.00     75.40 o
  -5   2  15        6.36       16.29     70.09 o
  -4   2  15        0.71       30.21     33.39 o
  -3   2  15        5.00       15.98     62.91 o
  -2   2  15       33.90       81.11     67.86 o
  -1   2  15        2.19       16.61     84.71 o
   0   2  15       23.63       42.72     71.99 o
   1   2  15        6.32       -8.83     80.47 o
   2   2  15        6.98       -9.18     92.25 o
  -7   3  15        0.36      -44.92     73.53 o
  -6   3  15        0.15       15.86     68.21 o
  -5   3  15       11.84      -23.15     64.10 o
  -4   3  15        0.90       23.28     64.47 o
  -3   3  15        0.20      -55.16     74.34 o
  -2   3  15        4.16      -69.71     69.71 o
  -1   3  15        0.06       66.14     71.12 o
   0   3  15       47.00       -8.53     90.63 o
   1   3  15       60.50       78.38     39.19 o
   2   3  15       19.33      -18.35     91.77 o
  -7   4  15        9.65      110.16     31.63 o
  -6   4  15        1.67       26.67     27.89 o
  -5   4  15        0.00      -29.57     68.57 o
  -4   4  15        0.13      -22.76     68.26 o
  -3   4  15       32.60       83.24     33.45 o
  -2   4  15       79.98      104.36     79.07 o
  -1   4  15       15.64       71.67     35.31 o
   0   4  15        0.12      -68.22     87.79 o
   1   4  15        3.97      -92.60     92.60 o
   2   4  15       13.97        0.00     74.72 o
  -7   5  15       10.51        0.00     70.36 o
  -6   5  15       18.85      -36.02     64.02 o
  -5   5  15       12.91       43.07     60.92 o
  -4   5  15       70.24       82.06     65.46 o
  -3   5  15        1.66      -38.86     74.15 o
  -2   5  15      140.28       96.64     83.69 o
  -1   5  15       23.81      -83.50     83.50 o
   0   5  15        0.69      -51.42     75.69 o
   1   5  15       60.16      106.48     86.94 o
   2   5  15       32.14       73.93     85.71 o
  -7   6  15        3.71      -38.20     56.66 o
  -6   6  15        4.55       42.04     48.55 o
  -5   6  15       31.89      -35.25     67.25 o
  -4   6  15       25.17       44.42     65.37 o
  -3   6  15      120.19      192.18     34.33 o
  -2   6  15       29.13      -16.23     83.55 o
  -1   6  15       70.95       87.65     37.62 o
   0   6  15        0.04        0.00     82.08 o
   1   6  15        3.27       26.85     63.90 o
   2   6  15        0.00      -65.21     87.88 o
  -6   7  15        1.34       56.59     65.60 o
  -5   7  15        0.01      -62.57     62.57 o
  -4   7  15       56.80       22.21     69.07 o
  -3   7  15       40.52       27.93     33.58 o
  -2   7  15       45.10        0.00     78.04 o
  -1   7  15        1.17       17.03     73.26 o
   0   7  15       53.28       78.96     87.30 o
   1   7  15       32.01       90.61     78.99 o
   2   7  15       13.79      -90.40     90.40 o
  -6   8  15       21.59       57.71     51.01 o
  -5   8  15        4.94      -21.02     63.04 o
  -4   8  15        2.25      -66.75     66.75 o
  -3   8  15       33.11        7.96     75.97 o
  -2   8  15        3.26      -81.19     81.19 o
  -1   8  15        2.97      -34.72     80.51 o
   0   8  15       19.24       62.59     76.39 o
   1   8  15        7.69      -96.12     96.12 o
  -6   9  15        3.95      -36.86     72.59 o
  -5   9  15       18.99      -21.21     53.39 o
  -4   9  15        5.17      -83.64     83.64 o
  -3   9  15        4.56       64.97     75.31 o
  -2   9  15       32.20       15.23     35.31 o
  -1   9  15        4.48       17.78     76.44 o
   0   9  15        0.50      -73.12     88.61 o
   1   9  15       38.68       28.19     93.50 o
  -5  10  15        5.29       43.17     61.06 o
  -4  10  15        0.97       30.94     30.36 o
  -3  10  15        9.92      -41.61     73.97 o
  -2  10  15        0.56       35.20     67.01 o
  -1  10  15        0.93        0.00     70.74 o
   0  10  15        1.03      -86.98     86.98 o
  -5  11  15        2.41      -73.15     73.15 o
  -4  11  15       18.08       95.33     72.80 o
  -3  11  15        0.40      -25.70     79.90 o
  -2  11  15        1.92      -89.31     89.31 o
  -1  11  15       21.83      141.25     99.22 o
   0  11  15       20.16       96.56     65.49 o
  -4  12  15       10.37       98.31     69.51 o
  -3  12  15       49.91       97.34     77.66 o
  -2  12  15       24.84       70.86     40.73 o
  -1  12  15       22.89       36.77     41.32 o
  -2  13  15       72.19      -38.89     96.26 o
  -6   0  16        0.03      -87.25     87.25 o
  -5   0  16        2.70       10.52     38.53 o
  -4   0  16       35.04        0.00     77.72 o
  -3   0  16        0.40        9.01     85.94 o
  -2   0  16       46.78       90.19     84.61 o
  -1   0  16      107.48      136.86     41.01 o
   0   0  16        0.02       47.63     89.87 o
   1   0  16       88.74       70.13     95.57 o
  -6   1  16        1.29       57.73     39.55 o
  -5   1  16       10.53      -55.12     56.46 o
  -4   1  16        3.53      -36.21     56.61 o
  -3   1  16       33.08       20.27     72.17 o
  -2   1  16       38.14      -15.08     63.23 o
  -1   1  16       12.89      -40.23     61.93 o
   0   1  16       62.17       62.07     65.20 o
   1   1  16        1.16       39.78     38.61 o
  -6   2  16        6.15      -84.31     84.31 o
  -5   2  16        0.33      -62.49     81.33 o
  -4   2  16        0.75       70.85     73.03 o
  -3   2  16        0.00       53.96     73.06 o
  -2   2  16       18.65     -103.46    103.46 o
  -1   2  16        4.83      120.20     68.57 o
   0   2  16        2.49      -38.32     85.69 o
   1   2  16       13.27        0.00     92.32 o
  -6   3  16        0.32      -16.74     60.33 o
  -5   3  16        2.17       66.41     62.12 o
  -4   3  16        4.11       50.92     68.94 o
  -3   3  16        0.58      -35.10     84.17 o
  -2   3  16        1.55      127.69     71.82 o
  -1   3  16        2.97      -55.88     88.36 o
   0   3  16       23.18       96.46     93.52 o
   1   3  16        0.22      -10.14     92.35 o
  -6   4  16        9.16      -74.33     74.33 o
  -5   4  16       13.68      -38.99     63.83 o
  -4   4  16        0.71      -49.07     69.39 o
  -3   4  16       25.83       70.69     37.19 o
  -2   4  16       47.84       86.21     40.85 o
  -1   4  16        1.79       28.22     81.46 o
   0   4  16        0.11       29.22     96.90 o
   1   4  16        8.62      -81.00     98.17 o
  -6   5  16        1.12       51.22     51.22 o
  -5   5  16       27.28       89.00     62.93 o
  -4   5  16        0.05       79.36     57.23 o
  -3   5  16       15.20      124.34     31.64 o
  -2   5  16        1.26       35.91     81.29 o
  -1   5  16        1.61       65.89     83.65 o
   0   5  16        3.16      -39.16     99.84 o
   1   5  16       51.21      101.41     95.13 o
  -6   6  16        3.92      -37.09     65.94 o
  -5   6  16        1.92        0.00     49.50 o
  -4   6  16        9.13       15.54     76.92 o
  -3   6  16        0.79      -79.34     79.34 o
  -2   6  16        1.22       35.91     84.22 o
  -1   6  16        2.00      -56.68     69.41 o
   0   6  16        1.48       39.36     66.73 o
  -5   7  16        1.32       14.42     53.92 o
  -4   7  16        0.97       38.39     61.89 o
  -3   7  16        7.80      -58.81     73.72 o
  -2   7  16        0.02       18.05     74.42 o
  -1   7  16        0.30       38.09     86.23 o
   0   7  16        0.40       89.33     85.97 o
  -5   8  16        7.66       -7.34     56.42 o
  -4   8  16        6.09      -72.16     72.16 o
  -3   8  16        0.36      -33.79     72.67 o
  -2   8  16        0.80      -87.04     87.04 o
  -1   8  16        8.62      -86.85     96.02 o
  -4   9  16        0.92       23.04     76.44 o
  -3   9  16       53.91       58.85     35.46 o
  -2   9  16        0.10      -46.37     85.50 o
  -1   9  16       44.42       98.25     66.64 o
  -4  10  16       13.55       62.21     76.98 o
  -3  10  16        2.80      -43.47     74.28 o
  -2  10  16      143.81       94.68     85.74 o
  -5   1  17        8.29      -56.07     65.23 o
  -4   1  17        6.68       30.97     54.05 o
  -3   1  17        2.31       59.42     58.85 o
  -2   1  17        9.80       -5.77     62.34 o
  -1   1  17       17.21      -46.50     66.77 o
   0   1  17       11.83      -29.10     93.61 o
  -5   2  17        0.08       -9.56     87.11 o
  -4   2  17        3.12      -80.10     80.10 o
  -3   2  17        0.54      -87.58     87.58 o
  -2   2  17        6.74       79.12     94.86 o
  -1   2  17        3.91      -92.45     92.45 o
   0   2  17        3.59      -41.77    106.49 o
  -5   3  17        2.76      -52.25     63.99 o
  -4   3  17       19.83        9.09     80.84 o
  -3   3  17        4.53      -48.17     88.82 o
  -2   3  17        0.15        9.96     81.50 o
  -1   3  17       20.86       60.92     44.04 o
  -5   4  17        7.44      -72.48     72.48 o
  -4   4  17        9.67        0.00     79.10 o
  -3   4  17       17.33      -37.34     86.58 o
  -2   4  17       22.96     -105.86    105.86 o
  -1   4  17        0.40       52.36     40.92 o
  -4   5  17       12.19      -16.49     77.36 o
  -3   5  17       10.84       54.58     77.19 o
  -2   5  17        0.15      148.55     85.77 o
  -1   5  17        3.82      124.33     94.97 o
  -4   6  17       20.58        0.00     67.50 o
  -3   6  17       16.64       43.62     35.26 o
  -2   6  17        2.09      -88.38     88.38 o
  -3   7  17       15.27       -8.81     83.19 o
 
